# Supplementary material for: Combination of targeted pharmacotherapy and immunotherapy with anti‐CD19 CAR NK cells in acute lymphoblastic leukemia
Source: Hemasphere. 2025 Oct 15;9(10):e70238. doi: 10.1002/hem3.70238 (PMC12527222; doi:10.1002/hem3.70238)
Supplement: Supplementary file 2 — Supporting information. [file HEM3-9-e70238-s001.csv]

	baseMean	log2FoldChange	lfcSE	stat	pvalue	padj
ZNF329	111.91039265195	22.7810654267549	3.9077681655782	5.82968703911946	5.55314231089171e-09	0.000235903038508991
SLC9A3R2	112.602769185581	2.0284214018863	0.393295645040502	5.15749774365646	2.50271864986592e-07	0.0053158995482477
TREM2	168.943254405866	1.25776719204492	0.260005572156396	4.83746244979844	1.31507218674171e-06	0.0186218605216582
TNNI2	238.545126448837	1.26126614030512	0.268581595528929	4.69602594258648	2.65271864982423e-06	0.0281725352407958
MFAP2	92.5380246023252	2.00516998783838	0.431596200591085	4.6459398509353	3.38531637936725e-06	0.02876232502238
GATA2	2164.07917357197	2.80966730721792	0.628416355829877	4.47102829382523	7.78443977694749e-06	0.0551151310274177
HSPA6	121.7757499785	2.43928285256949	0.558891287597554	4.36450327049285	1.27411943499032e-05	0.0763903745868171
RTN4RL1	74.7051595522162	1.98132413640935	0.456804595540357	4.33735596303631	1.44206975731284e-05	0.0763903745868171
JAG1	258.931897393474	-2.53627778742378	0.588200974258141	-4.31192381247348	1.61840204157471e-05	0.0763903745868171
IFI27	2052.27989180965	-1.81113542057935	0.447246471452258	-4.04952422474881	5.13218653530913e-05	0.218020416206467
ADGRA2	600.498143764364	3.02363709395028	0.773756214458085	3.90773868752439	9.31639875773214e-05	0.359790850570199
PRRT4	52.0220228268458	1.82384055692382	0.46978386106036	3.88229717557174	0.000103474313402008	0.366307692302557
TAFA1	204.368386764175	-1.5594275312882	0.414087858117056	-3.76593396961516	0.000165927643382815	0.542213247580411
CYGB	377.219247964024	1.92993827666824	0.520686360046599	3.70652743139942	0.000210120487045018	0.637580600725671
GJA4	109.098200649504	-1.99898931424892	0.557945817045812	-3.58276601988537	0.000339975108900666	0.849557800071129
NDFIP2	286.930328571144	-0.969238489947158	0.270256267574946	-3.58636822244419	0.00033531539016164	0.849557800071129
CCL4	180.471620462243	4.00147798587294	1.10715649184012	3.61419367123286	0.000301283795034732	0.849557800071129
VWA1	291.070237708018	1.3446607741731	0.380684985172364	3.53221384227769	0.000412095965453177	0.950060731010847
ARHGEF12	4216.49001944581	-1.28640302148354	0.365030171612801	-3.52410053064892	0.000424922998262896	0.950060731010847
STXBP5L	34.2146158928012	-1.7739961188379	0.50909455681344	-3.48461026560925	0.000492854342862658	0.959282028635025
TUBB2A	132.137219807473	1.36275910853349	0.391351395006857	3.48218794137584	0.000497334506167036	0.959282028635025
PKN3	1866.09357430723	1.04809476085265	0.299102810715	3.50412875876091	0.000458103802885084	0.959282028635025
CTSF	92.6467962346422	2.4051432271652	0.697526233623332	3.44810433103222	0.000564535927023272	0.959282028635025
RBPMS2	684.255545244496	1.70257755548176	0.493014069266424	3.45340561581762	0.000553555976178737	0.959282028635025
RHBDF1	322.043716158156	0.861133327689235	0.248829736652369	3.46073318757835	0.00053870644655593	0.959282028635025
AC073091.3	10.6447145837575	-3.27288827594024	0.960396995862601	-3.40784934775917	0.00065477033882533	0.996572055161949
AL109615.2	43.9202874337778	-1.70183962656982	0.497886968654742	-3.41812446139749	0.000630542658762396	0.996572055161949
CCND1	71.739114115317	2.25854141009	0.662915907166098	3.40698026050551	0.000656858773205305	0.996572055161949
DDX11L1	50.022066181851	0.033374317236093	0.407841122309464	0.08183166289634	0.93478057715245	1
WASH7P	1576.81115971208	0.12807318820031	0.363354067665417	0.352474898721215	0.724482140039675	1
MIR6859-1	17.029589379967	-0.544165354196539	0.703321313401186	-0.773708039025597	0.439103464971004	1
MIR1302-2HG	19.3422769244662	-0.222337921723163	0.596228185887734	-0.372907432063314	0.709217340381226	1
FAM138A	2.49663417887707	-1.10794412993745	2.5479610908684	-0.434835576535371	0.663681779437609	1
AL627309.1	13.898609602948	-1.16831145830362	0.717538238743614	-1.62822187755359	0.103477847491846	1
CICP27	76.2783502395171	-0.21903783664226	0.581012614276123	-0.376993254983211	0.706178617486558	1
AL627309.6	200.169555311875	0.453927092586522	0.442147263639906	1.02664232013932	0.304588918659468	1
AL627309.7	71.1459458105001	0.156955777191411	0.551147646563214	0.284779910011661	0.775812764680343	1
AL627309.2	39.5109570513161	-0.0823318065833891	0.659783809334946	-0.124786036605504	0.900692942154036	1
AL627309.5	1115.10004714775	-0.249660225467326	0.452888671333019	-0.551261802889623	0.581454218951564	1
RNU6-1100P	19.6287997521202	-0.655954391209353	0.644915210675398	-1.01711725875157	0.309097650963582	1
AL627309.4	44.9813569522303	-0.0815449860466679	0.581997145261121	-0.140112347132015	0.888571225226291	1
FO538757.1	25.8308316967924	-0.211305915604453	0.490516440099776	-0.43078253516125	0.666626499647796	1
WASH9P	1542.04979406438	0.220329026774836	0.296173724364587	0.74391820965054	0.456925958162155	1
MIR6859-2	4.91271521766858	-0.304262019055248	0.996305179491825	-0.305390381700555	0.760068846421419	1
AP006222.1	152.992037058205	-0.454477726712484	0.316228178570528	-1.43718288726481	0.150666034145705	1
AP006222.2	0.310688903508339	-2.71261963617306	3.98788537274104	-0.680215046980792	0.496368306165633	1
RPL23AP24	20.6387630898863	0.598868672114678	0.641095846132914	0.934132822302701	0.350235382921613	1
AL732372.1	0.15091918670381	0	4.08052381408439	0	1	1
AL732372.2	1185.90822345351	-0.250820289238757	0.461330882458471	-0.543688486454916	0.586655856715921	1
OR4F29	0.735046474861056	-1.83083247859075	3.98444457074886	-0.459495030256288	0.64587872006203	1
CICP7	44.6705354755891	-0.176270503116539	0.624378611397884	-0.282313487199533	0.777703144734718	1
AL732372.3	277.183144071353	0.463267773189278	0.439870059441358	1.05319233088434	0.292252852637039	1
RF00026	4.62419011964061	-0.663939661362165	1.0478535315249	-0.633618765779182	0.526329650989277	1
AL669831.3	291.61634338699	0.201080087585079	0.344756621169506	0.583252286505658	0.559723477351656	1
MTND1P23	989.39156376352	0.552170071020237	0.402900915469712	1.37048601732886	0.170535237274444	1
MTND2P28	56861.367316126	0.406672712766689	0.32417374289594	1.25448998161838	0.209663964892758	1
MTCO1P12	35819.1064528035	0.182929822993355	0.275536805905631	0.663903402640177	0.506752138331127	1
MTCO2P12	31.9018891639229	-0.016680144679151	0.465764618409521	-0.0358123911088607	0.971431952729652	1
MTATP8P1	2.04918768166565	0.755810184679272	1.69407690150882	0.446148686642332	0.655489846106181	1
MTATP6P1	8023.46212552579	0.565159986639491	0.415698767528216	1.3595421271032	0.173974862697861	1
MTCO3P12	99.8677055305017	0.0983085510781494	0.402637244718896	0.244161593016027	0.807105671315079	1
OR4F16	0.735046474861056	-1.83083247859075	3.98444457074886	-0.459495030256288	0.64587872006203	1
CICP3	53.2538072605138	-0.488885902507713	0.615352099109087	-0.794481571145247	0.426915133324664	1
AL669831.1	2316.88262514874	0.0283397246424414	0.393965049977424	0.0719346161393387	0.942653941701761	1
RNU6-1199P	3.76289974424985	-0.75590526736983	1.11579659779561	-0.677457942480922	0.498115445908391	1
AL669831.2	15.6371249152031	-0.398519659475135	0.664900456133908	-0.599367402742277	0.548927909431886	1
AL669831.5	189.588673606006	-0.665190746073571	0.454151148552231	-1.46469022085291	0.143005454193068	1
AL669831.4	140.413248045726	-0.194998572888963	0.411067934242906	-0.474370673665185	0.635235601933466	1
FAM87B	65.3677934703565	0.401540814365122	0.395494354452348	1.0152883596054	0.309968391536306	1
LINC01128	1067.88480310506	-0.0141043041431776	0.272407908370647	-0.0517764121737129	0.958706850694068	1
LINC00115	79.3815006978589	0.165306157695134	0.372933554051836	0.443259009276909	0.657578401169615	1
FAM41C	4.37095810423233	1.04290157482779	1.56340975599684	0.667068611301343	0.504728308680501	1
AL645608.2	0.457796046973919	0.63849758632602	4.04879896213836	0.157700491502991	0.874692813177167	1
LINC02593	0.514121103078236	0	4.08052381408439	0	1	1
SAMD11	16.876002994539	-0.235565345771927	0.614563656790907	-0.383305037922334	0.70149360427868	1
NOC2L	8342.69678670512	0.34771994786043	0.243984097191179	1.42517463991912	0.154106725104787	1
KLHL17	154.445287429105	0.41809780760114	0.441373647068716	0.947264999570869	0.343503761101141	1
PLEKHN1	1.37698008767191	2.66885118060156	2.23992016649213	1.19149388470446	0.23345975592249	1
PERM1	0.09733861872339	0	4.08052381408439	0	1	1
HES4	1.66011105374191	0	3.13680124603188	0	1	1
ISG15	477.82109732052	0.403199309853469	0.308303675397989	1.30779923182226	0.190941414845007	1
AL645608.1	1.61695169146062	0.132647904895679	1.88801134041035	0.0702580021933812	0.943988309258617	1
AGRN	7646.90151712384	0.476424504119465	0.384291618116583	1.23974732119953	0.215068868251781	1
AL390719.1	5.13547326438602	1.64709275755672	2.07640248704198	0.793243491006966	0.427635973143853	1
AL645608.8	0.744616747459722	-0.146150366996285	3.01773981749326	-0.04843040680614	0.961373226603102	1
RNF223	0.361851432589505	0	4.08052381408439	0	1	1
C1orf159	782.149757914338	0.0413181215061901	0.249876695078432	0.165354041893427	0.868665324907751	1
AL390719.3	36.3804792154833	-0.686182276553908	0.677524853591043	-1.0127780153259	0.311166203955368	1
LINC01342	0.239600985747112	0.815638870864155	4.08052381408439	0.199885825454293	0.841569876384994	1
MIR429	0.0819271916161132	-1.10793850229069	4.08052381408439	-0.271518695336739	0.785992122784208	1
TTLL10	1.20735349363048	0	3.53387001116611	0	1	1
TNFRSF18	3.72833509131287	0.815643532164799	2.28496824678937	0.356960554401956	0.72112133594019	1
TNFRSF4	24.24701080744	-0.594021427601849	1.84705404617379	-0.321604789438823	0.747752115014638	1
SDF4	5657.63365076018	0.367292127759919	0.239616375954848	1.53283399891303	0.125316761276949	1
B3GALT6	1215.87332453673	0.132140219911564	0.274822330193473	0.48082053528379	0.630644054013162	1
C1QTNF12	16.0082303518006	-0.391544230208459	0.75304908987637	-0.519945160909417	0.603101797663844	1
AL162741.1	12.1732124499164	-0.155928003465157	0.952181969560719	-0.163758618047654	0.86992116982421	1
UBE2J2	3405.70905445766	0.177513386260418	0.237620843395161	0.747044677243296	0.455036592814509	1
LINC01786	37.7848443213333	0.201315315647142	0.621513541510687	0.323911390824749	0.746005119897668	1
SCNN1D	155.331437871705	0.357479521055176	0.527974829565368	0.677076824570321	0.498357212289743	1
ACAP3	1943.22899880329	0.0782471234725741	0.294367517759188	0.265814394428482	0.790382156770805	1
PUSL1	799.666620464543	0.31483415059381	0.31118491626753	1.01172689978052	0.311668650086735	1
INTS11	5863.716360724	0.266483031830573	0.20521528850841	1.29855350333536	0.194097203616624	1
AL139287.1	79.1220236522253	-0.345266708352583	0.482130963506693	-0.716126394043119	0.473913307491181	1
CPTP	657.422887361835	0.176663130030836	0.339165387460166	0.520876058001599	0.602453114921599	1
TAS1R3	59.6294902627487	-0.205738624813182	0.372252701294313	-0.552685377695941	0.580478867740348	1
DVL1	1476.17256108723	0.340213611450944	0.250290836698945	1.35927313975205	0.174060052220261	1
MXRA8	226.888642569806	-0.262530725695122	0.547968369988333	-0.479098320402529	0.631868684567407	1
AURKAIP1	3310.2448307888	0.435100039712811	0.277312270646925	1.56898949584089	0.116650386615367	1
NDUFB4P8	1.58651985453824	-1.93296560525746	2.08279836488675	-0.928061802738434	0.353375511975513	1
CCNL2	4174.7836733155	-0.0119099883395533	0.276779229799294	-0.0430306434055393	0.965677106564438	1
MRPL20-AS1	812.659060272004	0.335452555713598	0.246870815121403	1.35881819626444	0.174204205806021	1
MRPL20	2761.00333683292	0.273041446844922	0.262200072852684	1.04134771540788	0.297714198948163	1
AL391244.2	89.3051215906143	-0.0261754514432652	0.427552068115526	-0.0612216695819899	0.951182672269719	1
ANKRD65	2.93031694528483	0.0650425571863002	1.36797749336336	0.0475465111830052	0.962077661665094	1
AL391244.1	0.170213908275392	0.815638870864155	4.08052381408439	0.199885825454292	0.841569876384994	1
TMEM88B	0.660439882731229	-3.18479665106895	3.65904517164893	-0.870390088579785	0.384087261318802	1
LINC01770	116.055844578436	0.605716967892556	0.335866316752742	1.80344660265076	0.0713181043009653	1
ATAD3C	149.068468960442	0.398139886336828	0.283094390932958	1.40638564057991	0.159609641887804	1
ATAD3B	2741.62199354214	0.21446083082113	0.259735840372106	0.825688247389681	0.408980960807506	1
AL645728.2	26.9961837702178	0.291923949011728	0.55711794025476	0.523989496511701	0.600285845387557	1
ATAD3A	5154.6380957177	0.392741588358837	0.230933190232675	1.70067190412575	0.0890046137530871	1
TMEM240	6.90807883838955	-0.881262720395496	0.879671612279165	-1.00180875237318	0.316435969245882	1
SSU72	4775.5241285028	0.0943529689328433	0.243284612151167	0.387829579925163	0.698142153891585	1
AL645728.1	88.5429281065496	0.199213763081822	0.386090224007376	0.515977226810114	0.605870314806801	1
AL691432.3	0.15091918670381	0	4.08052381408439	0	1	1
FNDC10	10.1887241885518	-1.10794575098857	1.88835836850537	-0.586724304807411	0.557388881643305	1
AL691432.4	1.36439240385429	0.8849104735946	2.57209202075343	0.344043084949732	0.730813884518507	1
AL691432.2	159.648993395069	0.536591262489381	0.341717883557794	1.57027562298661	0.116351002824587	1
MIB2	2084.89324065454	0.338648481603158	0.258062161407492	1.31227484012434	0.189427418102829	1
MMP23B	37.7031908870747	0.215528781149626	0.660466153822403	0.326328275722031	0.744175997193741	1
CDK11B	7309.73465453204	0.333102089478711	0.207313056123042	1.60675885883913	0.108107276416555	1
FO704657.1	15.7655645408918	0.679328427268143	0.644155646608631	1.05460292220473	0.291606966761749	1
SLC35E2B	11864.238285493	0.28072383244963	0.238654533455757	1.17627697402057	0.239484213949317	1
AL691432.1	443.343566514477	-0.200523782817734	0.362270568103739	-0.55351938709057	0.579907808946181	1
MMP23A	37.1253475342138	0.390731278047463	0.543336402592904	0.719133259216242	0.472058816526297	1
CDK11A	637.73764551185	0.315882084756468	0.247429287369915	1.27665600185888	0.201723721235106	1
AL031282.2	391.670291205265	-0.212452105837511	0.267272345910308	-0.79488996556646	0.426677511761917	1
AL031282.1	29.9097617829424	0.100939290963515	0.687982820463728	0.146717749282574	0.883354808315491	1
SLC35E2A	5765.20043005132	0.211286167835029	0.220789649309201	0.956956852352881	0.33858903371194	1
NADK	8415.71604206289	0.098509853205084	0.218505683214122	0.450834283832107	0.652108989921667	1
GNB1	41094.078670713	0.149831488549001	0.254445639882505	0.588854612003525	0.555958807212062	1
AL109917.1	36.349386411332	0.0583026779447273	0.479023239747648	0.121711585382458	0.903127437648827	1
CALML6	11.1193085281913	-0.156647355587029	0.810868881735514	-0.193184569189232	0.846814423109859	1
TMEM52	2.06982468695469	-1.62689506422058	1.48832785876237	-1.09310260816689	0.274348750981849	1
CFAP74	0.0775700515801434	0.815638870864156	4.08052381408439	0.199885825454293	0.841569876384994	1
AL391845.2	0.210896426905827	0.815638870864156	4.08052381408439	0.199885825454293	0.841569876384994	1
GABRD	8.68955390437604	3.82430229122588	1.49533676999364	2.55748562328348	0.0105431916011624	1
PRKCZ	24.2832070695639	-0.0969590669087003	0.678778895803466	-0.142843372868761	0.886413881698118	1
AL590822.2	3.29203962127513	1.42667302180579	1.76160749840095	0.809869975633511	0.418014909595959	1
PRKCZ-AS1	20.1647735658755	0.397747575144943	0.547282729677719	0.726768000479691	0.467368088821766	1
FAAP20	1460.38249059947	0.392476145347138	0.300652488758974	1.30541459000453	0.191751712954119	1
AL590822.1	0.300951847868208	0.815638870864155	4.08052381408439	0.199885825454292	0.841569876384994	1
SKI	3308.56294405433	0.44786611105972	0.290470703230371	1.54186327942519	0.123106820877694	1
AL590822.3	36.6000740748132	0.940679813721699	0.696165799498005	1.35122956973757	0.176621905161778	1
MORN1	485.214816608179	0.0701554750457881	0.362543800557023	0.193508963435588	0.846560386918399	1
AL589739.1	0.2370672947764	0.638497586413404	4.04879896215463	0.15770049152394	0.874692813160658	1
AL513477.1	20.5104233190931	0.180988693391197	0.673682912917864	0.268655609220214	0.788194714898566	1
AL513477.2	6.25085512446154	-0.747620514012512	1.00284595504882	-0.745498857774341	0.455970201400042	1
RER1	5030.44605034789	0.167815310082338	0.25881541254275	0.648397668568594	0.516727777875765	1
PEX10	686.743128102719	0.183306779921697	0.276403159820472	0.663186267627179	0.507211265343305	1
PLCH2	61.9729654955734	-0.165801670696369	0.411921128599616	-0.402508293905765	0.687309985702325	1
AL139246.1	0.463274181425736	-0.977621663665333	3.64979279504909	-0.267856757510034	0.788809580227814	1
AL139246.4	0.169746717111889	-0.146149815713267	4.08052381408439	-0.0358164349412235	0.971428728286858	1
PANK4	2193.91272258887	0.301137122936322	0.28202782495666	1.06775678244726	0.285630237410864	1
AL139246.5	12.2609207572215	-0.627163193855474	0.848802420794117	-0.738880072076981	0.459979824112768	1
TNFRSF14-AS1	185.628308760413	0.0256170382373641	0.370824982841427	0.0690812092569248	0.944924978132289	1
TNFRSF14	3571.86734665294	0.358289419520615	0.215282798866556	1.66427332516567	0.0960578205719624	1
AL139246.2	46.9108407392685	-0.405227335560414	0.494358857153374	-0.819702792206054	0.412385557871343	1
AL139246.3	18.7352097731131	-0.310615077102088	0.649278033787294	-0.478400717317116	0.632365023177927	1
PRXL2B	1653.29337947138	0.40890374126921	0.270657965084462	1.51077667764777	0.130845358712491	1
MMEL1	35.8644094773782	-0.468540551182385	1.53051510511579	-0.306132588705772	0.759503696089096	1
AL831784.1	0.415259417984344	0.0444100008076816	3.96504112963292	0.0112003884337495	0.991063569838033	1
TTC34	82.2047039977642	-0.530551084595305	0.382652081881083	-1.38651038297548	0.165591112032041	1
PRDM16	0.382879039484321	-0.146149815713267	4.08052381408439	-0.0358164349412235	0.971428728286858	1
AL590438.1	0.181289836758682	1.78631032241932	4.0324357141937	0.442985443297142	0.657776263764823	1
ARHGEF16	51.5085491747973	0.36357750534529	0.510168201222313	0.712662028864585	0.476054918307986	1
AL512413.1	24.1948364754936	-0.0994790920655251	0.793208541524247	-0.125413541153205	0.900196168463714	1
MEGF6	9000.04668210678	0.27443350710538	0.44936536173054	0.610713531742893	0.541389246079742	1
MIR551A	33.4818761569111	0.08159509395431	0.692400017079712	0.117843864733638	0.906191372641544	1
AL513320.1	4.96953504099263	1.10663525417523	1.245769810945	0.888314393600355	0.374371659344828	1
TPRG1L	1767.22175126189	0.269537795985894	0.319721719846647	0.843038740424569	0.399206777637711	1
WRAP73	1233.88508695655	0.242680323271165	0.269594018325467	0.900169539289218	0.368030033768739	1
TP73	2.76862485089852	0.364621503615908	1.5439955095793	0.236154510394436	0.813312776682395	1
TP73-AS1	155.998489863625	2.74952560255134	2.48535838868583	1.10628938468918	0.268601284932581	1
CCDC27	0.381074516201351	2.16098760931623	4.00411370567375	0.539691868953211	0.589409548371359	1
SMIM1	142.402866302404	-0.873545962307461	1.11069511806373	-0.78648582144694	0.431582922379527	1
LRRC47	3110.77593148388	0.313967581059549	0.234175268607514	1.34073757201821	0.180005671290148	1
RN7SL574P	5.63043743295628	-0.313782108141586	1.00337751118751	-0.312725873006881	0.754488936981501	1
AL365330.1	46.9075278968343	-0.360094064574394	0.553272384343636	-0.650844095538195	0.515147132169589	1
CEP104	4335.57248446041	0.211321442098207	0.293962390620606	0.718872375653467	0.472219558480201	1
DFFB	475.641044767847	0.156841727821644	0.295010306875959	0.531648298944315	0.594969606268025	1
C1orf174	1899.97453481202	0.185001685641467	0.299865599288753	0.616948679942846	0.537268576487823	1
LINC01134	54.1238284560621	-0.145215219345109	0.429559364158215	-0.338056230317967	0.73532081385127	1
LINC01346	0.2482578054272	0	4.08052381408439	0	1	1
LINC01345	0.106274610421428	0.815638870864155	4.08052381408439	0.199885825454292	0.841569876384994	1
AL805961.1	0.51089394076231	1.62814857184867	3.97936019692958	0.409148328192288	0.682430811762473	1
AL805961.2	36.3095140078111	0.592778842287771	0.753311480887784	0.786897395469369	0.431341932319101	1
EEF1DP6	0.133326375325683	0	4.08052381408439	0	1	1
AJAP1	0.435164748733303	0	4.08052381408439	0	1	1
BX005132.1	0.15091918670381	0	4.08052381408439	0	1	1
AL365255.1	1.36285549268783	0.33189589959131	2.42198316605686	0.137034767310814	0.891003313987571	1
Z97988.1	0.29201585617017	0	4.08052381408439	0	1	1
MIR4689	3.63168145714509	-0.401027550752811	1.51120501991056	-0.265369387653665	0.790724916128457	1
NPHP4	4723.46715847413	-0.0544513621256855	0.329193068280005	-0.165408592623737	0.868622390898973	1
KCNAB2	2309.73485336472	0.168783233726055	1.09446263439523	0.154215619996309	0.877439726543921	1
CHD5	48.3345766568082	-0.340460663355067	0.526263873014303	-0.646939075268451	0.517671374899241	1
AL031847.2	3.57561472268637	-0.195272245249055	1.21353254733885	-0.160912243909128	0.872162518730227	1
RPL22	50965.6875462962	0.0785804815925021	0.265752751849592	0.295690189642801	0.767466689888257	1
AL031847.1	0.297441687916123	-2.65515250039152	3.99114206456633	-0.665261335587167	0.505883355947422	1
RNF207	10.6577930925976	0.0679215443653553	0.712415956584057	0.0953397291815731	0.924044987036159	1
ICMT	4107.37691344448	0.165385922456409	0.270105279617336	0.612301702101916	0.540338163738087	1
LINC00337	12.521857315282	-0.162231386768127	0.66178917882747	-0.245140585489115	0.806347578757199	1
HES3	2.86961753715538	-1.34112066011763	1.50571696871764	-0.890685758333327	0.373097777216447	1
GPR153	617.184470442852	0.84806917960344	0.342397736591626	2.47685393030189	0.0132546135224282	1
ACOT7	1514.76149288291	0.207868694796191	0.301232046530313	0.690061688955373	0.490155394253354	1
HES2	1.25744040812273	-0.146150399223247	2.9437643435624	-0.0496474520940707	0.960403331928669	1
ESPN	161.40762581271	0.81564447324963	1.70689974890726	0.477851422599247	0.632755958250915	1
AL031848.1	0.60367674681524	0	4.08052381408439	0	1	1
TNFRSF25	17.5235093234679	3.58200198084823	3.94348386405751	0.908334382573751	0.363701582215317	1
PLEKHG5	3.59396241365275	-0.426798871174272	1.19510939540939	-0.357121174692188	0.721001093181227	1
NOL9	5679.86058950375	0.13780335565938	0.243612656537462	0.565665830412998	0.571620967594796	1
RNU6-731P	10.8355751129925	-0.346975841818263	0.760304018992301	-0.456364603041479	0.64812781514904	1
AL591866.1	51.9620874399224	-0.572791074502829	0.596163427301255	-0.960795393128644	0.336655055412161	1
TAS1R1	13.2437721001319	0.29803203547651	0.669635085439568	0.445066338304053	0.656271814191035	1
ZBTB48	1876.37087870229	0.315071988461281	0.258953161550051	1.21671419871962	0.22371297489904	1
KLHL21	1857.98679132944	0.263728086788252	0.306205615268237	0.861277761210309	0.389085080938688	1
PHF13	1095.95178806628	-0.201826841944758	0.33253807128393	-0.606928527508155	0.54389834515447	1
THAP3	632.598157075771	0.305493144393176	0.328825592210052	0.929043090411371	0.352866755492363	1
DNAJC11	4400.40306493926	0.270503247645467	0.216171408992039	1.2513368391628	0.210811610375126	1
CAMTA1-DT	49.7527926610624	-0.27841792974337	0.438479163139463	-0.634962737453539	0.525452717922482	1
CAMTA1	3122.5539820125	0.0459915854627377	0.270195098263908	0.17021620953988	0.864840104371638	1
AL590128.1	22.1040131985671	-0.80292622222123	0.623712529167161	-1.28733380311178	0.197977966318382	1
AL512330.1	39.5777735632967	0.497590992373148	0.517754312383131	0.961056200735104	0.336523910560652	1
RNU1-8P	0.205317325090242	-1.10793850229069	4.08052381408439	-0.271518695336739	0.785992122784208	1
CAMTA1-IT1	3.27774629987195	-0.781668834222368	1.18703942455089	-0.658502841654237	0.510215071662333	1
Z97987.1	4.81551104033706	-0.647787159002106	1.14655176024919	-0.564987278778688	0.572082416879079	1
AL365194.1	1.61871600152186	0.69905039931225	2.07374955396065	0.337094900383286	0.736045361593548	1
AL359881.3	1.14669576283455	-0.225872453506342	2.14418508832963	-0.10534186378579	0.916104545253836	1
AL359881.2	1.38253470926726	-1.22479722790386	1.90330201023349	-0.643511760781261	0.519892085972391	1
AL359881.1	3.06719743755349	0.012845949592474	1.69413863331921	0.0075825846479316	0.993950030752915	1
VAMP3	2378.34508938963	0.222220157277131	0.265315787666741	0.837568541364971	0.402273067090841	1
Z98884.2	35.4357091505235	0.181858901780094	0.492401079139549	0.369330835135221	0.71188114458177	1
PER3	722.859532267589	0.0809710081540116	0.288731226308058	0.28043730908281	0.779142016407657	1
Z98884.1	18.917520386183	-0.44131642582773	0.571176500369929	-0.772644577537602	0.439732755001397	1
UTS2	7.28693977832569	-0.603637965490441	1.43846589134372	-0.419640096524334	0.674748392173957	1
TNFRSF9	54.7181819365637	-0.345171316716384	0.657315712298611	-0.525122570871357	0.599497986511927	1
AL009183.1	0.185548757946995	-0.146149815713266	4.08052381408439	-0.0358164349412234	0.971428728286859	1
PARK7	23957.102967664	0.237649865532774	0.280890726950975	0.846058067179455	0.397520351778963	1
RF00019	12.1103568624421	-0.584481712953509	0.691447431942836	-0.845301733656348	0.397942393359223	1
AL034417.4	61.1141284316802	0.0039336365277743	0.498436526377494	0.00789195076926433	0.993703199690472	1
AL034417.3	7.60804914932238	-0.172660533055534	0.971316725367823	-0.177759250454737	0.858912051017149	1
ERRFI1	127.747759391568	-0.0626658929711517	0.404527797344693	-0.154911215947306	0.87689131134399	1
AL034417.2	1.150677508192	0.982796217959461	2.73229302614555	0.359696492490007	0.719074115314221	1
SLC45A1	2.05423958276069	0.70670298738811	1.70140896473989	0.415363385308218	0.677875906277997	1
RERE	13647.4366608958	0.0801137303072112	0.231666415526	0.345815038080994	0.729481722892554	1
RERE-AS1	68.8663753942645	-0.198868821704315	0.476657405125128	-0.417215424676156	0.676520843901166	1
RF00599	7.97951329285269	-0.850412735986931	1.01448590569159	-0.838269641022949	0.401879282324411	1
AL096855.1	19.2080856202637	-0.733650179953153	0.743681750146483	-0.986510936712709	0.323882451099231	1
RPL7P11	17.7082303198514	-0.198553687409944	0.775909066122452	-0.255898140747603	0.79802949030646	1
RPL7P7	33.6436637897444	-0.0502441548816264	0.680740447055338	-0.0738080939643977	0.941163086542414	1
AL357552.1	26.5868050542313	-0.933758265737517	0.728834858051896	-1.28116576124441	0.200135449501174	1
AL357552.2	39.2028668569726	-0.312223307420781	0.607808537204388	-0.513686939734099	0.607470884493655	1
ENO1	104621.689088847	0.341715257039439	0.331679546191125	1.03025724969646	0.3028892614863	1
MIR6728	3.72245644264112	-0.54391036312754	1.13258073512957	-0.480239815367614	0.631056878520303	1
ENO1-AS1	10.0896800871983	-0.946370504734822	0.80699493392789	-1.17270935039028	0.240912380485248	1
RNU6-304P	0.347339781829643	-0.146149815713266	4.08052381408439	-0.0358164349412235	0.971428728286859	1
HMGN2P17	7.25269343436377	0.163284245908043	0.95124332297029	0.171653500177202	0.863709944569019	1
AL139415.1	141.481338432757	0.0400576579431158	0.401308389092883	0.0998176440658568	0.920489100070373	1
AL139415.2	43.9925758151989	-0.806876657578101	0.51539098500973	-1.56556222566227	0.117451139111142	1
CA6	362.885011398868	0.00959364384283533	0.37209473107069	0.0257827994909521	0.979430581306743	1
RN7SL451P	1.35632309881869	-0.399572995619244	2.1470065493989	-0.186107022231074	0.852360835176293	1
SLC2A7	34.8322594800424	0.378096337451294	0.520575172098553	0.726304975181788	0.467651830063095	1
SLC2A5	23178.3949986874	0.448862256743945	0.304009540567193	1.47647424454673	0.139816624403454	1
RF00424	38.2505954006832	0.276745501220571	0.566490741158836	0.488526080151724	0.625177257330175	1
GPR157	25.0276824901925	-0.0334164944861708	0.518660896783762	-0.0644284053287763	0.948629112825475	1
MIR34AHG	168.816864109507	-0.593864776990621	0.533265518249489	-1.11363805959188	0.26543449179028	1
LNCTAM34A	41.9282891508667	-0.783723474585985	0.520562803324926	-1.50553107056479	0.132187594920333	1
H6PD	1418.61288486189	-0.641111975643097	0.33386244659026	-1.92028777776829	0.0548215593400429	1
SPSB1	1882.57114551166	0.453671788211694	0.293264646420442	1.54697060743313	0.121870333403275	1
BX323043.1	24.7094742500528	0.477938158047235	0.576859070513619	0.82851806008995	0.407377171326937	1
LINC02606	68.490620533701	0.360788419033319	0.395509964063762	0.91221069458355	0.361657815199376	1
AL928921.1	0.43900659571201	0.815638870864155	4.08052381408439	0.199885825454292	0.841569876384994	1
SLC25A33	1757.66602267414	0.0170464518512924	0.276639980763799	0.0616196249154854	0.950865748216819	1
AL954705.1	36.4242748062532	-0.466039002194241	0.491307360826069	-0.94856914297123	0.342839791106804	1
TMEM201	2445.12629211925	0.147915892432449	0.272216200530717	0.543376522573125	0.586870586897455	1
PIK3CD	27278.1061291335	0.117554774644234	0.253131939924759	0.464401192039124	0.64236033620882	1
PIK3CD-AS1	323.814478549036	-0.28287824654967	0.349787652126553	-0.808714215124224	0.418679549659441	1
AL691449.1	56.851167576564	-0.594900683060932	0.642308372596392	-0.926191699255258	0.35434636555908	1
PIK3CD-AS2	116.222625489587	-0.526349913269239	0.408059751330384	-1.28988441411631	0.197090793029771	1
CLSTN1	21943.8483708436	0.196793869103549	0.235006612296687	0.837397157383404	0.402369363057115	1
MZT1P1	14.473700508149	-0.998356212333891	0.817082171430162	-1.22185533749493	0.221762337643336	1
AL357140.3	3.03834218422432	-0.120411551009957	1.2773960418512	-0.0942632880210411	0.924900011938179	1
CTNNBIP1	3014.3096881542	-0.0202665691348053	0.287158986829893	-0.0705761270386805	0.943735110886077	1
AL357140.4	87.374295903194	-0.693827658271028	0.424066909458278	-1.63612779680771	0.101812843729796	1
LZIC	4623.21900447823	0.241009246747023	0.257467137285566	0.936077704082718	0.349233181607592	1
AL357140.2	10.9572560991316	-0.189836860294095	0.688301276507993	-0.275804893544885	0.782697924940474	1
NMNAT1	521.557405551501	0.425045825802871	0.26390650119851	1.61059247829273	0.107268574315322	1
RN7SKP269	10.1188841494874	-0.162449279336052	0.705580291377789	-0.230235001347382	0.817909165170538	1
TMEM274P	9.50389513509433	-0.649324951108595	0.785159541827423	-0.826997465505317	0.408238498023987	1
MIR5697	1.49493199345613	-0.58069113698336	1.83886784650663	-0.315787313420332	0.75216394818394	1
RBP7	20.685448866673	0.329082647379543	1.83944391954222	0.178903332623178	0.858013605951128	1
UBE4B	8197.44885423514	0.030861253492489	0.241489502241514	0.127795424670778	0.898310870959074	1
AL590639.1	8.77470746788041	-1.17306986478728	0.843798148950081	-1.39022569111689	0.164460354378821	1
PGAM1P11	18.3395340917417	-0.559555722644711	0.700003367357989	-0.799361472726385	0.424080843562238	1
RNU6-828P	5.59660139714332	-1.434858594049	1.00218647933263	-1.43172815003899	0.152221636890834	1
KIF1B	11077.6167068347	0.153958020134632	0.24697184865715	0.623382871253312	0.533032951246468	1
AL358013.1	1.63497139317774	0.787315800001429	2.3977332714797	0.32835837470594	0.742640711904175	1
RNU6-37P	11.2996014379036	0.164735264618423	0.755648161500161	0.218005247695409	0.827425022692956	1
AL139424.3	27.2463294402554	-0.443303038890709	0.603235993890182	-0.734874979909457	0.462415637379259	1
AL139424.2	15.4336205047672	-0.194254999246318	0.775519922843666	-0.250483570472344	0.802213408684707	1
PGD	14489.6227448187	0.249344181577443	0.272713893834105	0.914306851300807	0.360555631539729	1
AL139424.1	3.89447158678065	-0.0852114868184928	1.1662047164714	-0.0730673488238999	0.94175252404774	1
CENPS-CORT	37.7987224061686	-0.184563395927471	0.417596863113241	-0.44196547491168	0.658514189550177	1
CENPS	119.780820107069	0.139101829060242	0.360695590591055	0.3856488204702	0.699756771355748	1
CORT	22.0130023190598	-0.473350157493201	0.521424726455685	-0.907801516646007	0.363983096951376	1
DFFA	3258.61803298528	0.336339288042975	0.273995050981734	1.22753782171561	0.219620515439618	1
PEX14	1271.61658703083	0.205463491315658	0.256705208365242	0.800386920951456	0.423486656401633	1
AL139423.2	53.2396171668597	-0.627475648361049	0.53662734344261	-1.16929496051324	0.242284812859156	1
RN7SL614P	10.1972227220026	-0.430168216680906	0.863408734092114	-0.498220830639654	0.618328401861782	1
CASZ1	910.331588809645	-0.335551384920096	0.291693210968818	-1.15035719825501	0.249996781338492	1
AL139423.1	46.0557784258917	-0.785881835213794	0.438997472291289	-1.79017394134866	0.0734259529011798	1
C1orf127	64.2485942452417	0.300061792485884	0.542075883424168	0.55354204394865	0.57989229913021	1
CFL1P6	3.5064209828949	0.260417884392453	1.30911221425034	0.198927090861787	0.842319777555325	1
TARDBP	4724.97261189901	0.0881036118311626	0.237747894907152	0.370575780978292	0.710953523645998	1
AL109811.3	0.796214047476768	0	3.40766261608264	0	1	1
MASP2	97.8427208320865	-0.519212938220767	0.388271891423297	-1.33724060301527	0.18114411226129	1
AL109811.2	24.430720021476	-0.538043320529362	0.577802093983677	-0.931189634187379	0.35175547894149	1
SRM	7958.43802128163	0.386241788348488	0.309486617195128	1.24800804586961	0.212028110716418	1
EXOSC10	8491.45600284412	0.204850482045191	0.222026546887057	0.922639589352334	0.356195057250267	1
AL109811.1	22.4889231753699	-0.494775889834832	0.57830821624049	-0.855557427579551	0.392242626599409	1
EXOSC10-AS1	31.367419275659	0.476967910661776	0.587327566910452	0.812098626956663	0.416735040987872	1
MTOR	16048.6386040563	0.19771879744236	0.20704327840394	0.954963614209258	0.339596097718562	1
MTOR-AS1	35.8425562233284	0.0207783088427407	0.5386649844566	0.0385737136110706	0.969230260189629	1
RNU6-537P	6.87657187178863	-0.682091174846432	0.935309339058947	-0.729268004030316	0.465837740193161	1
ANGPTL7	83.1435351311687	-0.64021920934709	0.481544293280062	-1.32951260825086	0.183678908909777	1
RNU6-291P	5.7680733603153	-0.29933342712129	1.07948317371278	-0.277293277385475	0.781554921123426	1
RPL39P6	10.6137599224462	-0.679281141931723	0.779269398690514	-0.871689743076257	0.383377657296723	1
UBIAD1	1366.61219355458	0.0378665299274389	0.2724505555963	0.138984961306327	0.889462032842307	1
UBE2V2P3	14.9771043461	-1.09871508803775	0.700444828299792	-1.56859618866013	0.116742061100967	1
AL031291.1	1.39729421664716	-3.33307875077055	2.2925897884331	-1.45384872932222	0.145988250026852	1
MTCYBP45	3.61342386355095	-1.06785781255838	1.40253791163731	-0.761375363687508	0.446432898145804	1
DISP3	270.080843490937	-0.117855066813627	0.439050226306947	-0.268431855291273	0.788366921976453	1
AL590989.1	0.269692463784034	0.815638870864155	4.08052381408439	0.199885825454292	0.841569876384995	1
FBXO2	2.62277664621536	-0.0609589283266533	1.50913652487742	-0.0403932495978817	0.967779611899369	1
FBXO44	421.507560824203	0.128837118592762	0.271291090491444	0.474903611317916	0.634855677310376	1
FBXO6	102.956789187812	0.0593167954788424	0.352687142558345	0.168185307376295	0.866437499315037	1
MAD2L2	4609.5292490863	0.0614454067516233	0.296482718559345	0.207247852590518	0.835816297507941	1
DRAXIN	20.0853685556312	-0.580550861902729	0.572071102981096	-1.01482291078407	0.310190250487197	1
AGTRAP	1170.46691561773	0.42648663506231	0.347421871187282	1.22757566645079	0.21960630107934	1
C1orf167	4.96087745364724	0.87618910593475	1.19750934384696	0.731676216504516	0.464366216274666	1
AL953897.1	0.107978706366852	-1.10793850229069	4.08052381408439	-0.271518695336739	0.785992122784208	1
MTHFR	2314.52636629517	0.254702961785484	0.226114537802983	1.12643337425482	0.259982126887578	1
CLCN6	2675.44515234251	-0.0206960388593636	0.244616318221543	-0.0846061252570228	0.932574529280906	1
NPPA	17.1232369311922	-0.219143598384007	0.675905975502032	-0.32422201656264	0.745769954802083	1
NPPB	0.547878691862205	-0.61382307842344	3.14647329380498	-0.19508288204193	0.84532806326961	1
AL021155.1	0.0951986819381382	0	4.08052381408439	0	1	1
AL021155.2	352.540637085764	0.450671666695003	0.842835387631533	0.534708999299903	0.592851097571318	1
RNU5E-4P	35.4542397314324	0.275523941283881	0.723897994940835	0.380611554679606	0.703491506140594	1
KIAA2013	1905.70285706174	0.371782146290619	0.311898536635327	1.19199708437654	0.233262388504904	1
PLOD1	1043.87025195259	0.631647912390086	0.369318010628662	1.71030898632558	0.0872087509252243	1
AL096840.2	2.204554388456	1.26485717089747	1.86838536331254	0.676978740967522	0.498419442808994	1
MFN2	9878.33438565538	0.320118555538467	0.258992189345323	1.23601625341544	0.216452522158253	1
AL096840.1	0.347699045233798	0.121180020118505	4.00495774618328	0.0302575027749017	0.975861688913886	1
MIIP	1954.78700084276	0.688116137732417	0.269966824540341	2.54889147547681	0.010806592317733	1
RN7SL649P	0.774667467040839	-2.64534272249272	2.69336366527157	-0.982170642829251	0.326015787818094	1
TNFRSF8	9.90022274964873	1.11654735105853	0.842769253509028	1.32485534612182	0.185219133787647	1
RPL23AP89	0.29447641245897	1.03157781766084	4.01590959824761	0.256872768777211	0.797276992749705	1
TNFRSF1B	3845.03115496511	0.604031069129961	0.342472792912724	1.76373446775929	0.0777766951815318	1
MIR4632	2.00547927501446	1.3410569408793	1.86493161034877	0.719091752983101	0.472084388343671	1
RPL10P17	0.106274610421428	0.815638870864155	4.08052381408439	0.199885825454292	0.841569876384994	1
RF00156	0.09733861872339	0	4.08052381408439	0	1	1
VPS13D	15179.827667579	4.88668870547998e-05	0.197529342496326	0.000247390521515601	0.999802610924407	1
SNORA59A	164.262769967085	-0.0690879270518042	0.336785366548257	-0.20513933773279	0.837463262855782	1
AC243836.1	48.5983192566183	-0.226034773065424	0.45084384323317	-0.501359343058661	0.616118247832193	1
DHRS3	3013.99719489363	0.412532189172506	0.376932123354673	1.09444688741568	0.273759029514267	1
RNU6ATAC18P	8.23612930039853	-0.756142752585807	0.780148876363747	-0.969228791445766	0.332431048904242	1
MIR6730	1.92729610968573	-2.19887763312137	2.00227398124194	-1.09819018462073	0.272121451339502	1
AC254633.1	113.054656084586	0.167176174583417	0.441177217393502	0.378932020948639	0.704738345024222	1
AADACL4	0.09733861872339	0	4.08052381408439	0	1	1
AADACL3	0.30183837340762	0	4.08052381408439	0	1	1
HNRNPCL1	2.77808976354048	0.490516361420851	1.44576412800961	0.339278276392253	0.73440010608905	1
PRAMEF4	0.106274610421428	0.815638870864155	4.08052381408439	0.199885825454292	0.841569876384994	1
PRAMEF10	0.15091918670381	0	4.08052381408439	0	1	1
PRAMEF33	0.15091918670381	0	4.08052381408439	0	1	1
PRAMEF19	0.133326375325683	0	4.08052381408439	0	1	1
PRAMEF20	0.0819271916161132	-1.10793850229069	4.08052381408439	-0.271518695336739	0.785992122784208	1
LRRC38	8.04974681713516	-0.326778980361011	1.01409977782293	-0.322235530967712	0.747274269019375	1
PDPN	1.5939198970236	-1.67707283999444	2.35249451035252	-0.712891287360809	0.475913030943428	1
RF00564	1.28817884521663	-2.09509365150746	2.06836274603343	-1.01292370282983	0.311096605723711	1
PRDM2	7514.72212244269	0.0689633799903683	0.240291627126787	0.286998680790408	0.77411333034181	1
KAZN	11.6542233898372	-0.0356894850693087	1.32282799435605	-0.0269796868690265	0.978475935663888	1
RNU6-1265P	0.107978706366852	-1.10793850229069	4.08052381408439	-0.271518695336739	0.785992122784208	1
AL357873.1	0.576973175401526	1.48245972243976	3.45265663697859	0.42936783998801	0.667655554054182	1
KAZN-AS1	0.163854383232226	-1.82982463926412	4.05493840040194	-0.451258307421573	0.651803390137752	1
AL031293.1	11.1921217930972	-1.58763118665958	1.1737581899899	-1.35260499155557	0.176181856953346	1
TMEM51-AS1	5.98271476826056	2.23142285551506	1.12228294142501	1.98828902512029	0.0467797338768465	1
TMEM51	169.007610476608	1.92641507059432	0.917037078337665	2.1006948531311	0.0356677614261109	1
C1orf195	6.66049094135473	1.00213321139609	0.973621028373794	1.02928468284001	0.303345918845384	1
AL035405.1	3.04782030742356	-0.0188877317037206	1.56701022466173	-0.012053355751267	0.990383046404692	1
AL391094.1	1.87939643802525	-0.314836370734522	1.91008335213965	-0.164828603098313	0.869078889941132	1
FHAD1	77.4765345604355	0.498816241274491	0.411878396844766	1.21107648542803	0.22586609255053	1
AL031283.2	0.0951986819381382	0	4.08052381408439	0	1	1
AL031283.3	0.106274610421428	0.815638870864155	4.08052381408439	0.199885825454292	0.841569876384994	1
AL031283.1	17.0501801425851	-0.0791714265055591	0.579911868000461	-0.136523204428533	0.891407681806241	1
EFHD2	5266.3528794839	0.298342249999406	0.314181979731882	0.949584219483265	0.342323559951988	1
CTRC	2.54465892721629	1.88371901609092	1.6824232732053	1.1196463137972	0.262864511173272	1
CELA2A	0.598720541851952	0.422628199911472	3.37378526497588	0.125268257081707	0.900311181377475	1
CELA2B	4.74304938463144	-1.17400874157951	1.15728524276514	-1.01445062824306	0.310367776623585	1
CASP9	536.362378996187	0.328500553130231	0.35834442006936	0.916717366679375	0.359290763282861	1
DNAJC16	2573.5312060772	0.000868689418061286	0.270451338952169	0.00321199895488378	0.997437200031292	1
SCARNA21B	4.56602596684125	-0.498600046984064	1.03450796707798	-0.481968300729847	0.629828465011972	1
AL121992.3	2.68082231394738	-1.86511246089643	1.43770818210983	-1.29728166265242	0.194534291444563	1
AGMAT	19.8250341047483	-0.599853070541321	0.610871524288986	-0.981962731426236	0.32611820896461	1
AL121992.1	4.8198000820859	0.548797253020316	1.12839721775895	0.486351122090016	0.626718239035834	1
CHCHD2P6	22.0864585653003	0.709204717766061	0.654543591188974	1.08351029222942	0.2785819850005	1
CD24P1	0.34857994226748	-1.10793850229069	4.08052381408439	-0.271518695336739	0.785992122784208	1
DDI2	6300.81267035125	-0.0878066189787207	0.239219673501064	-0.367054338356206	0.713578486298435	1
AL121992.2	0.755790387650863	2.32014471776212	2.8915335182217	0.802392468612646	0.422325968280481	1
PLEKHM2	6032.33309903857	0.293869734165295	0.249470351403751	1.17797458700688	0.238806737656682	1
AL450998.3	104.280106467291	-0.186163421013545	0.39841565921507	-0.46725929743904	0.640314373522207	1
SLC25A34	60.8220042197174	-0.066189245973006	0.437364138042861	-0.151336701425025	0.879710119125539	1
TMEM82	0.425098441685713	3.01105411046766	3.96114475850651	0.76014745585893	0.447166448839548	1
FBLIM1	2.17595183025699	-1.57363581788414	1.69897156627433	-0.926228460276689	0.35432726506553	1
RPL12P14	0.724849393316753	-0.730736367816879	2.69498439923252	-0.271146789578811	0.786278136108088	1
UQCRHL	47.8947988784906	0.141548532899556	0.453916972481354	0.311837938391631	0.755163690004591	1
AL450998.1	48.4031935323198	0.525054082301772	0.50346626064	1.04287838798638	0.297004620285457	1
AL450998.2	507.465933483856	0.234398166841372	0.267357934992451	0.876720441635633	0.380638500923347	1
SPEN	13877.0914152141	0.17409966309392	0.262937976777595	0.6621320557326	0.507886593537614	1
AL034555.1	14.3869686639553	-0.711457432084713	0.652114559972973	-1.09100068569884	0.275272580868123	1
ZBTB17	2714.09635639419	0.22409180056148	0.260546307736687	0.860084345497429	0.3897425498736	1
AL355994.4	20.8706418611917	0.661813896357063	0.605467581507329	1.0930624802561	0.274366368011798	1
AL355994.1	0.15091918670381	0	4.08052381408439	0	1	1
TBC1D3P6	0.15091918670381	0	4.08052381408439	0	1	1
SRARP	0.0819271916161132	-1.10793850229069	4.08052381408439	-0.271518695336739	0.785992122784208	1
HSPB7	0.744547769588399	-1.79725950657355	3.23845891383454	-0.554973694091266	0.57891265370091	1
CLCNKA	1.44687286045615	-3.4284622123281	2.42278533009271	-1.41509120504576	0.15704175653495	1
CLCNKB	1.66011105374191	0	3.13680124603188	0	1	1
FAM131C	0.245650677478446	-1.10793850229069	4.08052381408439	-0.271518695336739	0.785992122784208	1
EPHA2	192.661817228404	-0.34943906330319	0.486173505670402	-0.718753817778153	0.472292617218636	1
AL451042.2	1.01413222920846	0.708414841789599	2.45953080112778	0.288028448948379	0.773324961898393	1
AL451042.1	0.551461795234667	-1.45047084245181	3.53501819445642	-0.41031495813131	0.681574920731359	1
ARHGEF19	160.947926444089	0.284481310538832	0.360724583719505	0.7886385441366	0.430323296335568	1
ANO7L1	16.8285147705532	0.325531320397602	0.63338318032177	0.513956370347925	0.607282494698822	1
CPLANE2	186.302497607157	0.346463456245825	0.395263014302025	0.876539022649582	0.380737072011954	1
MT1XP1	5.97705410497056	-0.861848699734322	0.919384085271357	-0.937419641628826	0.348542741398304	1
FBXO42	2591.82565020095	0.0369157729021965	0.237940949657119	0.155146783079555	0.876705601108507	1
SZRD1	8161.09872165011	0.0799516443877061	0.233713774560876	0.342092136152125	0.732281555285454	1
RPL22P3	32.480330675919	-0.277176999846081	0.532025363644871	-0.520984559734446	0.602377527446404	1
SPATA21	53.7292943018811	-0.867070369442531	0.483175311387363	-1.79452540104517	0.0727293480296201	1
NECAP2	6166.87607339549	0.316551234225899	0.275947374810535	1.14714348865701	0.251322322787885	1
LINC01772	79.4824002599675	-0.530119537019495	0.425362500045832	-1.24627708592642	0.212662687212388	1
CROCCP3	243.615114108966	-0.14297574113379	0.535006064250554	-0.267241346757579	0.789283343286295	1
RNU1-1	2075.7607930314	0.355014493937138	0.367980722002144	0.964763838729218	0.33466311192942	1
AL137802.2	5.75078501854741	-0.0296233210738089	1.04021110175768	-0.0284781819995512	0.977280769212956	1
AL137802.3	0.50181776396839	1.94390780761109	3.96251046395439	0.490574807383893	0.623727208207067	1
LINC01783	6.00379442165861	0.428714392857673	0.938742184075687	0.456690239482311	0.647893707383097	1
AL355149.1	0.989188788781198	-3.7713967772415	3.22684799599605	-1.16875563457626	0.242502099775123	1
NBPF1	3294.88068583367	-0.100953378315242	0.333594488191907	-0.302623040513686	0.762177153549412	1
AL137798.1	24.7599346135225	-1.03581018418053	0.537175918750218	-1.92825133820299	0.0538238713491655	1
CROCCP2	2254.54074434657	0.124237728402242	0.404491894410023	0.307145161915915	0.758732883698489	1
MST1P2	87.7088767327729	-0.043179509307877	0.487871592649204	-0.0885058895792781	0.929474603503792	1
AL137798.2	15.7083308135625	-0.051900848763897	0.635159663228346	-0.08171307431599	0.934874881329262	1
RNU1-3	2120.80761685451	0.351812990482793	0.364858831849905	0.964244139847275	0.334923539359895	1
AL021920.2	0.314773569936037	-1.82982379699035	4.0549364386408	-0.451258318022784	0.651803382498041	1
EIF1AXP1	306.733977747389	0.194116443631452	0.295751928242015	0.65634886908533	0.511599680959087	1
AL021920.3	10.4137038157185	0.0289306990428125	0.77920160426138	0.0371286440949214	0.970382433084159	1
CROCC	1574.0822992134	0.150864586273414	0.329842787328809	0.457383311289516	0.647395557532679	1
CROCCP4	13.9613422942704	-0.189401923502509	0.709066699830098	-0.267114396357764	0.789381083501802	1
RNU1-4	2122.73192905486	0.350630578530728	0.364344000453465	0.962361334602272	0.335868129056962	1
MST1L	52.5358703479327	-0.131082852543141	0.614245153699778	-0.213404781061097	0.83101125164964	1
BX284668.1	0.81270955321996	-3.18610224258838	3.81885580471789	-0.834308076951271	0.404107401560712	1
BX284668.3	0.0947314907746355	-1.10793850229069	4.08052381408439	-0.271518695336739	0.785992122784208	1
BX284668.2	2.11873163258716	0.819348383649807	1.64412793641007	0.498348313111716	0.618238560652505	1
BX284668.5	225.706908832118	0.504876806753881	0.282795584389823	1.78530654162523	0.0742116083730784	1
RNU1-2	2022.70933012252	0.353242536499532	0.380575108248711	0.928180873744069	0.353313753943558	1
BX284668.6	11.3467971860447	0.0829328102454958	0.660792909284342	0.125504994197523	0.900123771504638	1
AL049569.1	9.72586254213381	1.44869124362964	0.787852988773687	1.83878371253572	0.06594700480958	1
ATP13A2	16577.9029999132	0.300432093355697	0.259582370174185	1.15736709374408	0.247122412280758	1
SDHB	6288.71781408418	0.303971668984107	0.271313223125289	1.12037174407728	0.262555380675986	1
PADI2	1211.11578149867	-0.162846495493527	0.45304062478257	-0.359452302035127	0.719256754080125	1
AL590644.1	0.106274610421428	0.815638870864155	4.08052381408439	0.199885825454292	0.841569876384994	1
AL590644.3	0.09733861872339	0	4.08052381408439	0	1	1
PADI1	0.225045679011761	2.1318506863779	4.00607093547748	0.5321550019243	0.594618645673644	1
PADI3	0.15091918670381	0	4.08052381408439	0	1	1
PADI4	266.825122092336	0	1.70251403065908	0	1	1
PADI6	0.688504748674893	0.376366630176871	2.73045920476293	0.137840048853448	0.890366832037847	1
RCC2	38660.6962564952	0.176722048447437	0.239637176970681	0.737456728047911	0.46084464865725	1
ARHGEF10L	16.8189906059216	1.06594218217531	0.70726101646419	1.50714115066638	0.13177448084981	1
ACTL8	1.0823046999835	-2.82383909731901	3.33340630342488	-0.847133184579895	0.396920890309582	1
KLHDC7A	1.43151150061967	-0.0491547190758721	2.03158107554079	-0.0241953026968356	0.980696824939833	1
TAS1R2	0.150030452674507	1.56749417547721	4.05076125983738	0.386962863257002	0.698783701138616	1
ALDH4A1	941.80809956616	0.490076697119034	0.341547881148372	1.4348696747035	0.15132423866385	1
MIR1290	2.17733318176517	-0.265461828744495	1.4431334585806	-0.183948218486731	0.854054077280304	1
IFFO2	237.827650606349	0.473865886154187	0.414499528980815	1.14322418488471	0.252945523365879	1
AL137127.1	34.6834112043051	-0.411116793316123	0.552012898858614	-0.744759396322406	0.45641718507957	1
UBR4	34659.3899505897	0.0701066725070754	0.217450434914209	0.322402999721453	0.747147412005025	1
EMC1-AS1	55.7577864328447	0.0341506762090939	0.35857225392433	0.0952407104435382	0.924123634677462	1
EMC1	8623.96655607794	0.17506348390782	0.230878772586773	0.758248503950378	0.448302229140168	1
MRTO4	5321.44282885561	0.264252545852849	0.295757804362647	0.893476154998879	0.371602236052006	1
AL035413.2	27.8700278192238	-0.130118898069266	0.463221779819598	-0.280899784375296	0.778787266038569	1
AKR7L	21.0078093146706	-0.372556025752095	0.709144673868276	-0.525359689610102	0.599333170372476	1
AKR7A3	24.6156341107978	-0.661970924029306	0.55765365124319	-1.18706462793449	0.23520212932687	1
AL035413.1	31.5098979536446	-0.363037843924777	0.46548126410026	-0.779919347831329	0.435438349342475	1
AKR7A2	3127.63894810712	0.621794908414096	0.324119361688185	1.91841334369986	0.0550586204167234	1
RNU6-1099P	2.72593321422125	-2.10701783202108	1.67925880924133	-1.25473084936384	0.209576482896928	1
PQLC2	419.59923332825	0.210453327367516	0.280392727942298	0.75056628219982	0.452913719652203	1
CAPZB	21438.2276888362	0.26393746974394	0.281839430160912	0.93648170376036	0.349025228442905	1
RN7SL277P	5.74477104378611	0.0220514614049266	0.980297714970591	0.0224946575598089	0.982053373572843	1
MICOS10	285.545735013761	0.150193698507185	0.291145284250104	0.515871994609272	0.605943815062872	1
AL031727.2	1.84333229880776	1.05958056449473	1.62544019658288	0.651872992142223	0.514483109098536	1
NBL1	32.273538797995	0.924937363094078	0.672457969739675	1.37545750770437	0.168989650700251	1
MICOS10-NBL1	0.0819271916161132	-1.10793850229069	4.08052381408439	-0.271518695336739	0.785992122784208	1
AL031727.1	39.0509049287525	-0.111390961812087	0.412796957757638	-0.269844434942486	0.787279936254967	1
HTR6	20.0817854695969	-0.617518358069924	0.602436687764265	-1.02503444861838	0.305346933530476	1
TMCO4	2445.10599456044	-0.259811075785123	0.252075383567199	-1.0306880112943	0.302687148571271	1
OTUD3	1507.51904918499	-0.301100575696786	0.237109249724865	-1.2698811878751	0.204126955133841	1
PLA2G2E	1.12454157900996	-0.0959972277686895	2.49064773570478	-0.0385430771250858	0.969254686404207	1
PLA2G2A	9.31623389595166	0.85194488820543	1.02107666281572	0.834359376950311	0.404078501520203	1
PLA2G5	13.802872476308	-1.2862925450111	0.748370807788635	-1.71879037988129	0.0856525478569874	1
PLA2G2D	46.2467184343594	-0.717839179026439	0.535802479386826	-1.33974590757388	0.18032796700968	1
PLA2G2F	0.49329666072799	1.49661562161996	3.61501075361809	0.414000323545945	0.678873869882495	1
Z98257.1	5.12042050287404	1.37290986882186	1.06621336240291	1.28765021827128	0.197867749890551	1
PLA2G2C	3.85525658789886	0.237415432899996	1.1657643551258	0.203656452400603	0.838621974861636	1
UBXN10-AS1	35.3566922432983	0.650958563851689	0.588737203264752	1.10568613677189	0.268862392495089	1
UBXN10	64.8567780393716	1.04437385398957	0.508610970860282	2.0533844408096	0.0400353071105307	1
VWA5B1	0.177125873554251	-1.10793850229069	4.08052381408439	-0.271518695336739	0.785992122784208	1
AL020998.1	0.163854383232226	-1.82982463926412	4.05493840040194	-0.451258307421573	0.651803390137752	1
CAMK2N1	1.77568849288664	-0.661717319274823	2.03389897153715	-0.325344242037115	0.744920550244586	1
MUL1	619.058625617361	0.162301433898281	0.278779965285477	0.582184712348608	0.560442269622404	1
FAM43B	0.519149858291111	-1.2274281196573	3.13706812721641	-0.391266006947201	0.695600622616679	1
CDA	83.1595845530903	-1.82981766257885	4.05492943362537	-0.451257584757244	0.651803910922403	1
PINK1	605.68424286131	0.371122385651073	0.332993398889123	1.11450373157291	0.265063144492736	1
PINK1-AS	138.469742088537	-0.196221793408426	0.293738484306914	-0.668015271718373	0.504123844178421	1
DDOST	15859.3669189788	0.197598478582656	0.257209719598825	0.768238769867853	0.442345344116849	1
KIF17	4747.5772187974	0.259312367561793	0.306627094738717	0.845692934548911	0.397724065692147	1
AL663074.2	0.182993932704106	-0.146149815713266	4.08052381408439	-0.0358164349412234	0.971428728286859	1
SH2D5	6.02423483351249	0.865231033191507	0.916600783681105	0.943956244196852	0.345192008542166	1
AL663074.1	1.70142832245302	0.617162311899989	1.98857517796635	0.310354025705551	0.756291751327188	1
HP1BP3	19078.5397930606	0.101869618862837	0.241122108722417	0.422481453080316	0.672673635499977	1
EIF4G3	17872.2963444223	0.216376791082459	0.21475856090397	1.00753511371876	0.313677692480353	1
RNU7-200P	1.20833831397535	-0.522726767135643	2.19519068604143	-0.238123626553041	0.811785210378992	1
MIR1256	13.7710427708629	0.0184748241391043	0.837465917995651	0.0220603892553873	0.982399783575227	1
RPS15AP6	20.8363550905505	-0.292641018859605	0.736962461280954	-0.397090807516776	0.691300498413046	1
AL627311.1	17.1358579852188	-0.733072029519905	0.609121658753708	-1.2034903356085	0.22878662901572	1
HSPE1P27	56.3487384574761	-0.53147946157002	0.59799619747267	-0.888767292862778	0.374128157150887	1
AL031005.2	9.83313836365401	0.522433788520823	0.787443175003497	0.663455859552663	0.507038640508018	1
ECE1	990.776264485414	-0.401130108940798	0.43719036500702	-0.91751818211812	0.358871169674372	1
AL031005.1	3.66946789081137	1.33492388624526	1.88391669600136	0.708589657429467	0.478579156352878	1
AL031728.1	9.31119206866542	-1.436608815219	1.53345582839854	-0.936843949864087	0.348838834231607	1
NBPF2P	5.44573672567775	-0.141173649994975	0.992165753401085	-0.142288372190877	0.886852230724062	1
HS6ST1P1	48.6313036241236	0.707783651112763	0.475184234943215	1.48949312511881	0.136357562357911	1
NBPF3	147.4288941794	0.29080032879331	0.376838586828917	0.771684055076165	0.44030157676111	1
ALPL	172.676341206604	0.815638870864151	4.08052381408439	0.199885825454291	0.841569876384995	1
LINC02596	0.60367674681524	0	4.08052381408439	0	1	1
RAP1GAP	1090.09758065622	1.22694084139155	0.50630626098203	2.42331753712027	0.0153794770159099	1
USP48	16747.3096567027	0.314575422842927	0.218086439728391	1.44243458343721	0.149179813544716	1
AL590103.1	9.35815360193964	-0.667761111051608	0.931105715492858	-0.71717002692669	0.473269191153091	1
LDLRAD2	83.4539427260093	-0.333565403359594	0.385293239481989	-0.865744241471922	0.386630432629286	1
HSPG2	14923.7171780885	0.552003551237383	0.323266859324806	1.70757853864244	0.0877145733727546	1
AL590556.1	6.86796511980346	-0.905875847123889	0.961610284354396	-0.942040514606262	0.346171897713655	1
AL590556.2	0.133326375325683	0	4.08052381408439	0	1	1
CELA3B	0.208341601662937	0.815638870864155	4.08052381408439	0.199885825454293	0.841569876384994	1
LINC01635	7.60368080624411	-0.181372621246905	0.921955420837674	-0.196726020746331	0.844041946375591	1
LINC00339	149.915540141323	-0.017539711016936	0.293804770438488	-0.0596985235833949	0.952395747649415	1
CDC42	29035.2440243384	0.0956264323235133	0.252938749402606	0.378061615902526	0.70538482186369	1
AL031281.2	16.7784989317013	-0.628746715846864	0.646509978546044	-0.972524379686872	0.330789742313066	1
CDC42-IT1	56.7119661124354	-0.171924808318001	0.467652102333658	-0.367633990011098	0.71314616671299	1
AL031281.1	41.1018876771261	-0.223786949826948	0.64018298124541	-0.349567164987101	0.726663556565599	1
WNT4	30.8338188799154	-1.26422725026561	0.524645117685231	-2.40968076829431	0.0159664842132747	1
AL445253.1	1.32945743515211	-1.11309318527113	1.97718572583543	-0.562968450928307	0.573456367268448	1
ZBTB40	5294.87152501331	0.104997207201662	0.253803079514279	0.413695560363579	0.679097078895017	1
ZBTB40-IT1	25.3734530733265	-0.312314392399193	0.621693866172119	-0.502360421089834	0.615414014545087	1
EPHA8	0.469807622460904	1.90004502554375	3.9670115739282	0.478961301255368	0.631966159431762	1
C1QA	2.81174404260672	0	2.46242603014058	0	1	1
C1QC	4.5275756011143	0	2.26529248177529	0	1	1
C1QB	4.22573722770668	0	2.30790745521352	0	1	1
EPHB2	522.512347646707	-0.499793362745453	0.985154713652636	-0.507324743838844	0.611926979740668	1
MIR4684	0.623305363903334	-2.6502433584017	3.06000825664684	-0.866090263856295	0.386440663965832	1
AL512444.1	3.25504001016954	-0.864337802855889	1.69500341490261	-0.509932779637233	0.610098556096557	1
MIR4253	0.480101747841638	2.44663864873778	3.6398990589198	0.67217211497724	0.501474130930139	1
TEX46	2.81599957296251	0.198258733207765	1.38860261926466	0.142775716002	0.886467316391182	1
KDM1A	18548.7724492969	0.161319068152772	0.25789261560013	0.6255280624355	0.531624536338926	1
AL031428.1	39.4210921057859	-0.126424524343179	0.553229718927197	-0.228520847701995	0.819241350731986	1
MIR3115	4.21516043934053	-0.980610239824935	1.26853954331123	-0.773022997190356	0.439508770606052	1
AL031428.2	11.1075700352144	-1.00733216799822	0.777663215860456	-1.29533215337136	0.195205671866709	1
LUZP1	6212.94392480142	0.116202678877162	0.253020276260955	0.45926231918787	0.646045803262797	1
AL161672.1	36.7516458351519	-0.409637098383203	0.618151741946248	-0.662680488602138	0.507535208537534	1
RNU6-514P	14.5122747043003	-0.26137672400367	0.723402694987597	-0.361315662513742	0.717863486478824	1
RNU6-135P	17.7240941845424	0.0474545361556101	0.612031373756953	0.0775361169220959	0.938197060592529	1
HTR1D	0.212549220842856	1.9933665042464	4.01590959826188	0.496367374681229	0.6196352389867	1
AL109936.1	0.20317738830499	-1.10793850229069	4.08052381408439	-0.271518695336739	0.785992122784208	1
LINC01355	371.287885760519	-1.21284724459595	0.554944846586871	-2.18552753855709	0.028850189053136	1
AL109936.6	103.889522486282	-0.739254705902405	0.562971356974093	-1.31313022722118	0.189139069893561	1
HNRNPR	28433.3822475656	0.137814072933108	0.230767835645716	0.597197926424574	0.550375243453373	1
ZNF436	1270.78744199576	-0.11879948610285	0.339424317894039	-0.350002872039169	0.726336542239897	1
ZNF436-AS1	65.8113579032449	0.499980454894517	0.47692190925864	1.04834868180353	0.294477988108039	1
AL109936.2	0.461371435583745	-1.10793980037147	3.78252484662504	-0.292910118319521	0.769590854595439	1
TCEA3	44.5729857712822	-0.139806235985063	0.576713240845221	-0.242418980670818	0.808455528478029	1
ASAP3	423.273769352974	0.0997392849272868	0.341868245127034	0.29174773132329	0.770479511672419	1
E2F2	10715.0604830593	-0.123983696912902	0.291261548339618	-0.425678218150287	0.670342336023139	1
AL021154.1	11.0430346479314	0.170795452150122	0.705337466434998	0.242147142719324	0.808666150302787	1
ID3	5047.37898809143	0.352348428844903	0.335810764562907	1.0492469748655	0.294064463686589	1
AL450043.1	13.0266168132851	-0.243865873365421	0.795991557840528	-0.306367411768804	0.759324917801518	1
MDS2	4.38025209628471	0.563373403371059	1.13344232567095	0.497046378639128	0.619156346207773	1
RPL11	158107.493302088	0.239890135475367	0.274326254124289	0.874470204250593	0.381862239681538	1
ELOA-AS1	120.251371846534	0.120005381767006	0.326886386813812	0.367116486363071	0.713532130260819	1
ELOA	4391.47171325795	0.17074206404941	0.268980901181796	0.634773931157328	0.525575867703605	1
PITHD1	5259.30544453979	0.149034884777611	0.281349905788505	0.529713647352855	0.596310484292952	1
LYPLA2	3481.68453376234	0.335679292478629	0.260295899548171	1.28960653264731	0.197187306405632	1
GALE	949.359648061345	0.474397898555884	0.251707900575965	1.88471596429971	0.0594681958424746	1
HMGCL	1304.54474394274	0.317657229779709	0.25880998395738	1.22737625852958	0.219681205477629	1
FUCA1	5106.83156362319	0.258418157437849	0.251935645597356	1.02573082433461	0.305018480708974	1
CNR2	398.257434240458	-1.1270584448822	1.04163716417403	-1.0820067521073	0.279249527690185	1
BTBD6P1	47.9889318606185	-1.38106754316987	0.787783948612589	-1.75310444646929	0.0795840804515744	1
AL590609.3	5.74575789536009	-2.16919754545409	1.40313148178203	-1.54596883728895	0.122112094071557	1
MIR378F	0.365987865408211	-0.462346122728964	3.99365009974266	-0.115770313167585	0.907834578938174	1
AL590609.2	0.404619330340882	1.0315778176527	4.01590959823334	0.256872768776098	0.797276992750564	1
PNRC2	18639.1189483589	0.176210460939971	0.283744269403933	0.621018571794032	0.534587403759559	1
SRSF10	17514.3790629788	0.278281917105416	0.251875280755785	1.10484012671031	0.269228869805813	1
AL590609.1	0.964113578130451	-0.548110626255714	2.35937899706784	-0.232311395047972	0.816296162552267	1
MYOM3	3.7854565842833	2.6567291317052	1.89612556626329	1.40113565207648	0.161173512128924	1
IL22RA1	82.2070582950669	0.279070824690505	0.372144007335892	0.749900090258928	0.453314880133895	1
IFNLR1	2230.54350429158	0.0208132246054616	0.288357597564635	0.0721785199392789	0.942459839185195	1
AL590683.1	0.77401538763994	-1.74771058866162	3.09070764865923	-0.565472631945564	0.571752334256516	1
AL138902.1	0.20317738830499	-1.10793850229069	4.08052381408439	-0.271518695336739	0.785992122784208	1
GRHL3	9.02822823464664	-0.514600890645712	0.911266168872797	-0.564709750261282	0.572271201240028	1
STPG1	767.529729919789	0.210249428069806	0.267595591728806	0.785698399257947	0.432044201253455	1
NIPAL3	2810.27102260326	0.305580461787022	0.260457328213085	1.17324578226887	0.240697257466098	1
RCAN3AS	10.9959397442487	0.923342898439982	0.834736683926638	1.10614870080531	0.268662162440435	1
RCAN3	1710.84668106192	0.272828430259508	0.238203646106741	1.14535791000131	0.252060926238868	1
AL445686.2	6.34908247437683	1.14665470512944	0.970815457958686	1.18112530628683	0.237552948187732	1
NCMAP	382.782740497678	0.901828576001235	0.452414599871437	1.99336753556916	0.0462212160764126	1
AL445686.1	7.11304514564915	-0.490008056731088	0.96112441955021	-0.509827912769508	0.610172028603609	1
SRRM1	22131.3660756135	0.213610083261157	0.262302306232651	0.814366012747499	0.415435302987934	1
AL445648.1	2.4022011580547	-0.327319893146244	1.473262688778	-0.222173476352503	0.82417884094802	1
CLIC4	11223.7069880895	0.0475545370502678	0.264096045138762	0.180065313076845	0.857101293621794	1
RNU6-1208P	13.0701867686283	-0.570124276618505	0.875205509025257	-0.651417605053092	0.514776949170789	1
RUNX3	99.1882371285834	-0.089760608960922	0.616927918482654	-0.145496104604392	0.884319191100982	1
MIR6731	0.0947314907746355	-1.10793850229069	4.08052381408439	-0.271518695336739	0.785992122784208	1
AL445471.1	1.81867605748041	-2.4817202739768	2.22542719742222	-1.11516578787725	0.264779383875622	1
MIR4425	0.366876599437514	-2.17599018305837	4.0238335299316	-0.540775399099414	0.588662401286408	1
AL031432.1	2.21020723257673	0	2.64276861001222	0	1	1
SYF2	5979.69325647299	0.192453210213415	0.268734197864339	0.716147076713208	0.473900537743753	1
AL031432.4	47.4952446066937	-0.322390846593203	0.406057725124692	-0.793953240254704	0.427222653523807	1
AL031432.5	13.7276571994179	-0.175809787680492	0.760659585802834	-0.231128077476253	0.817215302917941	1
RSRP1	4990.07988254119	0.214018111641982	0.285600628620178	0.749361486618456	0.453639357382675	1
AL031432.3	9.62205589168577	0.188058676413292	0.769239388869844	0.244473539881499	0.806864092451454	1
AL031432.2	136.625357411615	-0.127231395952536	0.378203288225931	-0.33641007340087	0.736561654233937	1
RHD	279.00492252123	-0.426478711689975	0.342602223724188	-1.24482178502528	0.213197266447501	1
SDHDP6	66.0488457986705	0.211545898502474	0.37789844263274	0.559795634585519	0.575618841601847	1
AL928711.1	7.46316171332317	-1.18739623878959	0.876147988548628	-1.35524620761449	0.17533912718816	1
TMEM50A	6775.56390674506	0.209246733300397	0.26265115467104	0.796671667263257	0.425641742952485	1
RHCE	255.090914976804	-0.227483080953992	0.414843557023516	-0.548358717648101	0.583445616721376	1
AL031284.1	79.2260121162923	0.284711149706785	0.376558291160441	0.756087852505888	0.449596524612359	1
MACO1	4045.94380691335	-0.196697408045353	0.273508179513399	-0.719164627527042	0.472039491147047	1
LDLRAP1	1790.41354615975	-0.027443013749639	0.278058790305083	-0.0986950051804828	0.921380434792367	1
AL606491.1	5.3297790409203	-0.538366411275187	1.06059874400379	-0.507606118071419	0.611729599182048	1
MAN1C1	768.666939238538	0.124291482252978	0.357337449073743	0.347826634390418	0.727970385811023	1
AL031280.1	25.2208593067176	-0.093371371914244	0.592347836417126	-0.157629295109796	0.874748917995528	1
SELENON	11180.3607812202	0.129982267827714	0.334081560831647	0.389073457104733	0.697221807750426	1
AL020996.1	26.9799066379919	-0.855132236653511	0.529709588364721	-1.61434162310222	0.106453346475841	1
MTFR1L	1385.75471950616	0.0362874027302447	0.24964864332776	0.145353895164588	0.884431464317106	1
AUNIP	535.111685375118	-0.0661549537253432	0.258361627488541	-0.256055647150145	0.797907868939434	1
AL033528.2	13.6668436737196	0.889673091745041	0.843254559455933	1.05504687969794	0.291403884793044	1
PAQR7	227.6902093665	0.0190170113129935	0.259339358184683	0.0733286742363684	0.941544574375119	1
STMN1	57437.0198243468	0.200033932084397	0.264947440890393	0.754994769574507	0.450252120549671	1
SNRPFP2	11.8757355297722	-0.636118063371237	0.809129188369657	-0.786176141603511	0.431764301502056	1
AL033528.1	15.7314257175942	-0.848583965813019	0.761855611711077	-1.11383830842586	0.26534855920991	1
MIR3917	0.0775700515801434	0.815638870864156	4.08052381408439	0.199885825454293	0.841569876384994	1
PAFAH2	492.037827542885	0.148618598568559	0.300649648028885	0.494324871300966	0.621076762901408	1
RNU6-110P	0.798778563926699	-0.568411547382891	2.55418719773311	-0.222541068206499	0.823892706873212	1
EXTL1	9.16185968506906	-0.00774559398660527	0.7465614811397	-0.01037502494072	0.991722076289649	1
SLC30A2	4.11380475228203	-2.00175007305849	2.08334149149899	-0.960836272510565	0.336634497396087	1
TRIM63	2.29841737180034	-0.146150585237563	2.47391577867719	-0.0590766211595571	0.952891079723804	1
PDIK1L	1424.95268476462	-0.275650218980954	0.281839898924463	-0.97803831193834	0.328055375874167	1
FAM110D	30.9098097530685	-0.148131301983261	0.509894998100298	-0.290513345953873	0.771423542236268	1
C1orf232	0.34587559616854	1.99336650423826	4.01590959824761	0.496367374680967	0.619635238986885	1
AL391650.1	36.5087041144537	0.0458012944598933	0.413994155439755	0.110632707872994	0.911907609554662	1
CNKSR1	90.2532487419486	0.252129863837351	0.479442444157159	0.525881400176377	0.598970612857428	1
CATSPER4	0.258897893070662	-1.10793850229069	4.08052381408439	-0.271518695336739	0.785992122784208	1
AL355877.1	3.28443873793337	0.209161797377963	1.51884835686481	0.137710783589819	0.890468996533247	1
AL355877.3	0.177125873554251	-1.10793850229069	4.08052381408439	-0.271518695336739	0.785992122784208	1
CEP85	2767.14288515575	0.110927019156733	0.23742748024788	0.467203792252364	0.640354080719331	1
AL355877.2	7.87382410400678	-1.15912005061204	0.924388935156941	-1.25393111765801	0.209867043409135	1
SH3BGRL3	9474.49737895718	0.502257781993867	0.30815347667242	1.62989490632224	0.103123710395933	1
UBXN11	2911.88368469778	0.111044727353017	0.251990007444931	0.440671153903925	0.659451082644471	1
CD52	14680.112077841	0.163385609474639	0.291592251419762	0.560322191961942	0.575259693102934	1
CRYBG2	47.5300927357624	-1.48953014275423	0.511195290628975	-2.91381820227943	0.00357037761506527	1
AL451139.1	4.16448052258178	-2.19795290358309	1.18083491611215	-1.86135493928292	0.0626940694985405	1
ZNF683	15.1048538669094	-1.9528097215014	1.75215159816002	-1.11452098297436	0.265055747798809	1
LIN28A	2.50089440542948	1.03810254252479	1.41024625594571	0.73611437587447	0.461661094715539	1
DHDDS	1884.24936923211	0.0876540956561004	0.217851796538515	0.402356542607642	0.687421647619017	1
AL513365.1	33.2716197692843	-0.900317128676835	0.534140821911695	-1.68554263546941	0.0918839261806974	1
AL513365.2	170.457725792827	-0.733231923140559	0.362100036191929	-2.02494297115152	0.0428732204881182	1
HMGN2	62026.1908914785	0.185283082350664	0.280400717997025	0.6607796287905	0.508753648771094	1
DPPA2P2	0.300949639378318	1.56748933367536	4.0507603232803	0.386961757442615	0.698784519804526	1
RPS6KA1	14035.4607760095	0.299659440585468	0.271669374793442	1.10302988996573	0.270014185142348	1
AL627313.1	0.845879206578094	-3.79269852350134	2.89352883631888	-1.31075193580112	0.189941585847231	1
RF01210	0.430939719067506	-1.51154244197406	3.77823166237727	-0.400066109504517	0.689107825110179	1
AL627082.1	0.435244556397611	-3.21748752759413	3.96413416048056	-0.811649504618202	0.416992776577887	1
AL512408.1	93.3194006074305	-0.389098616889647	0.45173471023406	-0.861343191201848	0.389049054195872	1
ARID1A	24971.866137062	0.153412585292978	0.252119798529274	0.608490829311703	0.542861986468959	1
PIGV	748.202471607625	0.22841803902587	0.286925324233237	0.796088806856913	0.425980419535174	1
RN7SL165P	2.11064078192328	-0.357410949780784	1.58745829924833	-0.225146669962934	0.821865175483505	1
AL034380.2	1.25161161992487	-4.25902529978237	2.424790763803	-1.75645064446822	0.0790114918105182	1
ZDHHC18	1379.01473987588	0.188442593131809	0.308857238591541	0.61012846579588	0.541776711385538	1
SFN	3.13121567442542	-0.0522624828626653	1.28287432391098	-0.0407385835764	0.967504301868384	1
GPN2	1138.04264244537	0.26077513199816	0.244115430130813	1.06824518162747	0.285409928949011	1
GPATCH3	1822.38806627879	0.131301088508403	0.219572389427486	0.597985424537019	0.549849658573579	1
NUDC	10673.1337550518	0.307291459515996	0.266779241627594	1.1518567098446	0.249379959766857	1
NR0B2	0.770282419434956	1.28719246552252	2.55083839546078	0.504615450282184	0.613828955978816	1
KDF1	7.17016821686927	-0.095026636104153	0.838835094482868	-0.113284049188161	0.909805362733798	1
RPL12P13	0.133326375325683	0	4.08052381408439	0	1	1
TRNP1	15.8086683879745	1.30629382456829	0.712880239123902	1.83241693748401	0.0668893265077374	1
TENT5B	114.587682427873	-0.120237508358501	0.352682970909546	-0.340922353150243	0.733162036453602	1
SLC9A1	1765.09818925814	0.347396902838935	0.284869191565682	1.21949622186096	0.222655908986145	1
CHCHD3P3	102.934738908413	0.0087550091635178	0.379946496537404	0.0230427421842431	0.981616178657068	1
NPM1P39	75.3520390091804	0.481451769950997	0.375934582846036	1.28067964991711	0.200306210486311	1
AL590640.1	0.210896426905827	0.815638870864156	4.08052381408439	0.199885825454293	0.841569876384994	1
WDTC1	5395.9963060659	0.262158742990878	0.268860442795816	0.975073686053446	0.329523710231613	1
FO393419.3	15.3497523220654	-0.911207260922393	0.623395791437714	-1.46168336943839	0.143827996605833	1
TMEM222	2194.11593622104	0.21709362946885	0.260276161600282	0.834089561387689	0.404230516951614	1
RNU6-48P	5.02150388345443	0.531825119915623	1.05824114036913	0.502555702691842	0.61527668009067	1
ACTG1P20	38.6086270172014	-0.300876142115818	0.496770378471585	-0.605664417917841	0.544737616585095	1
SYTL1	1075.9040582397	0.251278368250331	0.307196371755473	0.817973099143071	0.413372548028749	1
MAP3K6	495.203655980448	0.354619211516569	0.32057333527319	1.10620308209466	0.26863862914501	1
FCN3	4.12782514170001	1.36485483223396	1.24245448656991	1.09851495325351	0.271979691763616	1
CD164L2	0.30183837340762	0	4.08052381408439	0	1	1
FO393419.1	0.15091918670381	0	4.08052381408439	0	1	1
GPR3	98.6624101524786	0.033707692578971	0.360642248725308	0.0934657342508012	0.925533570605518	1
WASF2	28056.051451813	0.163940112968688	0.292028487403737	0.561383974646407	0.57453580626648	1
FO393419.2	46.756425227497	-0.680960863160387	0.70387321836912	-0.967448178719144	0.33332003512952	1
BX293535.1	41.2818340060379	-0.132376173592065	0.536467928730578	-0.246755055619637	0.805097795439575	1
AHDC1	6617.40505832662	0.269682860688105	0.259110399340413	1.04080292174534	0.29796702377403	1
FGR	254.93793791187	0.0476672452222255	0.388033970339966	0.122842969599963	0.902231447102623	1
AL031729.1	10.336157381125	0.260242371644535	0.754555490873405	0.344894941183586	0.730173353887865	1
LINC02574	5.22034746800644	0.212274492706552	1.22648611468311	0.173075332990132	0.86259221375377	1
IFI6	935.527299765951	0.596516907849627	0.285395432642168	2.09014174588262	0.0366050686211448	1
AL445490.1	3.35105996642935	-1.08764658514976	1.42520234607363	-0.763152395971129	0.445372515109901	1
CHMP1AP1	0.107978706366852	-1.10793850229069	4.08052381408439	-0.271518695336739	0.785992122784208	1
RNU6-424P	0.106274610421428	0.815638870864155	4.08052381408439	0.199885825454292	0.841569876384994	1
AL020997.5	50.7861912903157	0.392586440539212	0.62625193810096	0.626882595732458	0.530736196574426	1
FAM76A	2268.31792018446	-0.0679491738971007	0.24933794823505	-0.272518380688066	0.785223460164622	1
AL020997.1	12.6506969279086	-0.420274657411852	0.680247815329351	-0.617825809860736	0.536690168059332	1
RPEP3	13.6617469922796	-0.0503964445281011	0.732684951308728	-0.0687832395603084	0.945162159380685	1
STX12	2409.92760472109	-0.0392666342445721	0.259826773857529	-0.151126204823308	0.879876161442691	1
AL020997.2	26.4172452581917	-0.140423784596649	0.522015160394701	-0.269003268967271	0.787927167090487	1
AL020997.3	6.23815958905335	-1.69133726523647	1.00345375752466	-1.68551590200699	0.0918890793928767	1
RNU6-1245P	0.289408728221415	-1.10793850229069	4.08052381408439	-0.271518695336739	0.785992122784208	1
AL020997.4	5.15120035005531	0.281806040495565	1.09704494583037	0.256877388266223	0.797273426550643	1
PPP1R8	5361.34736052088	0.168468830120796	0.265791416298473	0.633838490599007	0.526186230815014	1
SCARNA1	24.8070713404566	-0.407444157895054	0.527395505773452	-0.77255902531349	0.439783401944384	1
THEMIS2	3527.30899605088	0.406751705748429	0.28034321150908	1.45090620728391	0.146805979219236	1
RPA2	8699.75412462622	0.313172162427556	0.286860073226484	1.09172447355648	0.27495422467931	1
SMPDL3B	92.5480935325157	-0.447091852710941	0.429468535173859	-1.0410351774198	0.2978592223117	1
AL512288.1	7.79441940685641	0.0158862459023231	0.94305547716353	0.0168455051553328	0.986559867174061	1
XKR8	700.386855166604	0.175299577367949	0.351893038391153	0.498161538430582	0.618370189030957	1
EYA3	3668.4435281873	0.418548735918216	0.30862473456644	1.3561736602421	0.175043920519511	1
AL512288.2	15.2655510535681	-0.333679801807917	0.665154236951595	-0.50165778592522	0.615908263748239	1
RN7SL559P	15.9698504136284	-0.475687942550816	0.644633789009327	-0.737919654012945	0.460563274909639	1
SPCS2P4	1537.96721364922	0.175561084927993	0.307108046631206	0.571659019858953	0.567553002531286	1
AL137792.2	0.409817079774472	-1.10793850229069	4.08052381408439	-0.271518695336739	0.785992122784209	1
AL137792.1	0.336429939918969	2.6932423855073	3.97439792143872	0.67764789503824	0.497994970697823	1
RNU6-176P	0.30183837340762	0	4.08052381408439	0	1	1
PTAFR	109.057859093316	0.829583530365204	0.575042142795647	1.44264823154016	0.149119589235641	1
DNAJC8	18747.6360785281	0.348129762318506	0.273737860128902	1.27176329264272	0.203457234847736	1
ATP5IF1	3916.2482512368	0.398340331387657	0.271594011609607	1.46667567899191	0.142464302005001	1
AL353622.1	51.051341857732	-0.013869922248624	0.535830130575202	-0.0258849240779627	0.979349124861604	1
AL353622.2	4.23525303590132	0.0722631709706222	1.14654721127952	0.0630267731321574	0.949745184822436	1
SESN2	774.884930777799	0.772280939942023	0.517699973924877	1.49175387065808	0.135763680965202	1
MED18	513.775870495855	0.350606490728402	0.302994128482002	1.15713955410601	0.247215348688983	1
PHACTR4	4963.87003187859	0.264882570728563	0.238693210412929	1.10971975394829	0.267119807867148	1
CR391992.1	28.9410545145154	-0.335256475560617	0.620676907669682	-0.54014652618434	0.589095986697304	1
RNU6ATAC27P	5.98351567869817	0.595787437858865	1.07395990832026	0.554757615478136	0.57906046153174	1
RCC1	8415.92040299943	0.353301745299703	0.269046195866521	1.31316387567502	0.189127733727345	1
SNHG3	6171.34510344047	-0.184405159262848	0.248692626394418	-0.741498298266343	0.458391363205126	1
SNORA73B	3823.26865181056	0.0417346374197692	0.468883788320229	0.0890084887969429	0.92907516381538	1
PRDX3P2	46.8072504592506	-0.358025555374961	0.511778821047462	-0.699570870561208	0.484195339403869	1
AL513497.1	40.1670309849582	-0.0063037141871463	0.441334570993878	-0.0142833002475887	0.988603962745778	1
TRNAU1AP	2056.614919463	0.163647588955075	0.251463410373945	0.650780917636161	0.515187920041353	1
SNHG12	1391.26770955377	-0.0911748625073555	0.276631426039802	-0.329589677545303	0.741710023303616	1
SNORD99	10.2359865459681	0.0872050073473736	0.73618569613123	0.118455177553231	0.905707008111163	1
TAF12	1836.58778612723	0.396218505846874	0.286340557354769	1.3837316987407	0.166440623628341	1
RAB42	49.678308026647	0.639263897773314	0.478581360056881	1.33574758886835	0.181631788996804	1
LINC01715	34.6961798768209	0.339907975072135	0.477925715066735	0.711215078738067	0.47695096597501	1
RNU11	3.95501976420942	-0.729102415408198	1.30824386828336	-0.557313841160903	0.577313020549987	1
GMEB1	2481.51381921461	0.0469179750563294	0.230417259495441	0.203621791002413	0.838649063132507	1
RF00422	1.74761241444899	-1.22125812369263	1.96876424776994	-0.620317097425947	0.535049040688689	1
YTHDF2	8262.92793603638	0.0640625620326731	0.262025914161186	0.244489413338197	0.80685180017204	1
OPRD1	7.02491828934878	-0.828069251327691	1.02911109779056	-0.804645147744989	0.42102448113562	1
AL009181.1	1.06979113392367	-0.104962282704797	2.6261970571428	-0.0399674054996435	0.968119112162876	1
EPB41	23681.847134811	0.19094751093262	0.252418692417671	0.756471357583391	0.449366638945468	1
AL138785.1	15.7956541136349	0.179323294813968	0.694327790470306	0.258268928991742	0.796199364064771	1
RF00017	6.45988010577363	-0.0519305392988574	1.10324420113913	-0.0470707566332437	0.962456834319549	1
TMEM200B	6.26876442608494	0.171643057164485	1.05206967805246	0.163147993659719	0.87040191250562	1
AL357500.1	14.0675502596993	-0.824612318512668	0.76644852751207	-1.0758874065417	0.281977614770815	1
SRSF4	6841.08372781209	0.208675975205321	0.228516925442935	0.913175139219312	0.361150436894258	1
MECR	1100.91633784351	0.129966904194013	0.250874304261636	0.518055862980972	0.604419293797232	1
AL590729.1	20.2534298979457	-0.0350035775874761	0.581161212634573	-0.0602304090956014	0.951972126715927	1
PTPRU	10.1176588517219	-0.0600792849952356	1.0314987760257	-0.0582446498159866	0.9535537556562	1
LINC01648	0.09733861872339	0	4.08052381408439	0	1	1
MATN1	10.3367229839135	-1.74764369006629	0.803719665027574	-2.17444435679738	0.0296717799410209	1
MATN1-AS1	52.1638981608153	0.168171796344858	0.379870300232562	0.442708461919504	0.657976621051919	1
AL137857.1	9.67874971183858	0.183948081727845	0.813686838251678	0.226067416947635	0.8211489861063	1
LAPTM5	105201.247280499	0.393890303868858	0.306313655996661	1.28590513729218	0.19847617058507	1
MIR4420	40.3305023331905	-0.212247435558903	0.448138311828637	-0.473620375577405	0.635770642906155	1
AL137027.1	0.15091918670381	0	4.08052381408439	0	1	1
SDC3	397.000412465764	-0.388235193411968	0.395388313927857	-0.981908619289153	0.32614486907134	1
PUM1	15298.2623557568	0.0789586225396404	0.23430565407104	0.336989830026469	0.736124566643567	1
AL356320.2	37.5022156155601	-0.543704089085543	0.606136530113685	-0.896999375674598	0.369719250169324	1
AL356320.1	17.4624652891284	-0.454842654096448	0.62114395874693	-0.73226608371758	0.464006176249138	1
NKAIN1	0.321133094979202	0.815638870864156	4.08052381408439	0.199885825454293	0.841569876384994	1
SNRNP40	8672.55619609008	0.329419918609008	0.270862917497156	1.21618685072484	0.223913751605145	1
AC114495.2	43.8342752696247	-0.319542030050709	0.437026633397704	-0.731172898014017	0.464673552041385	1
ZCCHC17	1843.63290985708	0.125710842682684	0.287513621307844	0.437234389490313	0.66194137205656	1
AL451070.1	5.77726197408608	-0.416207647881074	1.00063733520327	-0.415942553049479	0.677452040397935	1
FABP3	39.4739275987172	-0.307454345601313	0.419824062805741	-0.732340932405243	0.4639605016187	1
SERINC2	220.947962188778	-1.01413825642502	0.994239003315865	-1.02001455690512	0.30772155698207	1
AC209007.1	0.192537300661528	0	4.08052381408439	0	1	1
LINC01225	773.39147928609	-0.109355029077237	0.531063452671371	-0.205917067964583	0.836855692840288	1
LINC01226	1033.22446345226	-0.326746736702407	0.765403153063516	-0.426894944702811	0.669455847791736	1
AC114488.1	1.5222235230336	0.12262888967872	1.92558464936016	0.0636839776010198	0.94922186286941	1
TINAGL1	51.5534734235518	0.643526463328579	0.575222528610689	1.11874349720422	0.263249582839077	1
HCRTR1	18.3832399176812	-0.932861171111492	0.630347480617264	-1.47991576042787	0.138895729133927	1
PEF1	2067.93535885516	0.418573399400593	0.309168426681381	1.35386851721428	0.175778329275324	1
AC114488.2	14.5300810105768	0.0242364848860215	0.666996319842506	0.0363367595367607	0.971013839411285	1
AC114488.3	2.95859387235558	-0.409455494501374	1.34840301651369	-0.303659580620062	0.76138725469507	1
COL16A1	34.2159063634322	-1.13963135962565	0.57502223818145	-1.98189093213129	0.0474914490586324	1
ADGRB2	18.590380056373	0.413423497624276	0.597136286657371	0.69234361880522	0.488721563816946	1
AL354919.2	0.526886260909272	1.78240954460474	3.59344259911277	0.496017257947803	0.619882234916777	1
SPOCD1	0.426940514237128	0.822917766065849	3.83292073345977	0.214697308734336	0.830003320973287	1
AL354919.1	0.402966536403852	-0.146149889156659	3.95545909268279	-0.036948906746886	0.970525744402928	1
AL136115.2	24.7811552655399	-0.575427367091113	0.686170550455123	-0.838606912974396	0.401689930108635	1
PTP4A2	14370.7508883324	0.0338889393793416	0.287929867318324	0.117698589920424	0.906306484095943	1
AL136115.1	35.5535598158673	-0.0484357270389561	0.591530643733262	-0.0818820251361267	0.934740528298426	1
AL136115.3	0.336503763630673	-1.10793850229069	4.08052381408439	-0.271518695336739	0.785992122784208	1
KHDRBS1	22667.3814305828	0.203716387838566	0.257087395383163	0.792401305925353	0.428126718200772	1
AL445248.1	87.7372939021805	-0.67356702826559	0.460318788012542	-1.4632620822925	0.14339567893231	1
TMEM39B	2680.12164236153	0.181020674515709	0.30779873066205	0.588113778527768	0.556455925339758	1
MIR5585	8.40572218941217	-0.90256491228893	1.00492546538048	-0.898141149151994	0.369110303639857	1
KPNA6	7141.31724464387	0.171360085017665	0.271886245534754	0.630263898347003	0.528521938881646	1
AL049795.2	0.0750152263372537	0.815638870864155	4.08052381408439	0.199885825454293	0.841569876384994	1
TXLNA	6601.15214293476	0.41491616902666	0.251681590360019	1.64857575968565	0.0992345781701207	1
CCDC28B	768.127403998331	0.465503079130282	0.309085458140838	1.50606593377217	0.132050248668231	1
AL049795.1	10.9891447557551	-0.444049581569784	0.776009730212657	-0.572221667179478	0.567171810310976	1
IQCC	189.733135434566	0.0838793141578278	0.267921619741592	0.313074078302187	0.754224382375396	1
DCDC2B	47.1947290595913	-0.259705733391339	0.435517138668214	-0.596315759663338	0.550964304823183	1
TMEM234	369.062272962446	0.1528448711592	0.247556159314853	0.61741493963317	0.536961070455963	1
EIF3I	20105.7050057932	0.404529711619367	0.288785203058998	1.40079791947208	0.161274510981452	1
MTMR9LP	38.7689119173232	0.0968733670508668	0.514381666737911	0.188329742903193	0.850618171029944	1
FAM167B	7.49387388829204	1.90731529864873	0.963464391481491	1.97964275121357	0.0477436856015645	1
LCK	991.208397404131	0.221600922039957	0.279618044111761	0.792512953675425	0.428061641712395	1
HDAC1	14550.5392141598	0.323840769320776	0.278698798886067	1.16197404012912	0.245246009951974	1
MARCKSL1	6234.86086175629	0.278182401524016	0.287492867715625	0.967614966362162	0.333236699900273	1
AL109945.1	3.272937960016	0.390522253283612	1.19104184646797	0.327882898860107	0.743000204343586	1
TSSK3	39.0375552721163	-0.346257655906668	0.496373416856331	-0.69757493884264	0.48544305889623	1
FAM229A	137.184190833977	-0.144563747650583	0.355913300059786	-0.406176862809846	0.684612653100177	1
BSDC1	3830.24969813277	0.270377966099665	0.20912238134562	1.29291740252712	0.196039627940387	1
GAPDHP20	0.09733861872339	0	4.08052381408439	0	1	1
AL356986.1	0.09733861872339	0	4.08052381408439	0	1	1
AL033529.1	0.0819271916161132	-1.10793850229069	4.08052381408439	-0.271518695336739	0.785992122784208	1
ZBTB8B	0.593363900280129	-0.146150289983586	3.18757301979329	-0.0458500210273031	0.963429789690092	1
ZBTB8A	88.520161692565	-1.03773309688983	0.469926221132905	-2.20828940846936	0.0272241051840776	1
ZBTB8OS	1355.03645587012	0.148259045877564	0.236518706030429	0.626838563282558	0.530765062400714	1
RBBP4	44334.6752666611	0.174748431786015	0.273006814181735	0.640088168897089	0.522115280240399	1
SYNC	7.72467879657915	0.349713037120311	0.933363954418789	0.37468024714762	0.707898284362131	1
AC114489.1	0.50501576171261	-1.10793881512401	4.01073261543695	-0.276243499967974	0.782361048424502	1
KIAA1522	74.0833932066111	-0.627536750194028	0.56508678209685	-1.11051394241685	0.266777623477025	1
YARS	10275.2932448135	0.253569707019772	0.255133605946729	0.993870274669802	0.320286027659324	1
S100PBP	3453.12750947258	-0.0303039519485364	0.204652659875869	-0.148075045625682	0.882283543028195	1
FNDC5	39.7667107576356	-0.546111534957303	0.443494756958791	-1.23138216718095	0.218179963427633	1
HPCA	4.39304871703598	-0.785198117468914	1.0451176183525	-0.751301196803747	0.452471409116741	1
TMEM54	9.75332874404817	1.06554191158402	0.814948854217107	1.30749544105765	0.191044502233652	1
AL031602.2	23.1401690101783	-0.566531536245986	0.663129922212358	-0.854329622701842	0.392922378321259	1
RNF19B	2604.0286889281	-0.017916123428197	0.330227893100637	-0.0542538162357384	0.9567329446287	1
AL031602.1	10.4451883451938	-0.877858729658303	0.799963732017187	-1.09737316146158	0.272478300721384	1
AL355864.1	3.26099353109464	-0.61512738243459	1.18930157166119	-0.517217329138305	0.605004456389742	1
AL355864.2	7.74361777819042	-0.633566688167722	0.811499780532621	-0.780735501557236	0.434958075753552	1
AL020995.1	44.6198249157805	-0.872367537899809	0.470139393448914	-1.85555082185344	0.0635176088905763	1
AK2	18304.2161647544	0.147181497075629	0.267993606619097	0.549197792187705	0.582869719398316	1
AZIN2	22.8110704347598	-1.40338132361236	0.623228253952856	-2.25179348771713	0.0243353254216766	1
AL662907.1	30.1168590257982	-0.530325350308029	0.464299356007939	-1.14220565556624	0.253368545704362	1
TRIM62	381.279283522112	0.162321136864731	0.26293278166968	0.617348418230535	0.537004937016837	1
AL662907.2	40.6013128802636	-0.592236450484296	0.429459539460966	-1.3790273496489	0.167886321569814	1
AL662907.3	1.04083979411701	-1.06673390629955	2.56540177718543	-0.415815532594622	0.677544992013314	1
ZNF362	3649.81199267855	0.103979722877409	0.245104211266761	0.424226586479339	0.67140057323633	1
AL513327.3	63.8985770455443	-0.483035355251696	0.39053665317202	-1.23685024524173	0.216142684438931	1
A3GALT2	4.12561938784164	-0.891532991966858	1.36060067180795	-0.655249560315298	0.512307090089749	1
AL513327.1	169.560758855065	-0.473506186269681	0.305708970966229	-1.54887893794255	0.121410824936258	1
PHC2	4142.38006629394	0.0395662045152438	0.260628018322974	0.15181101698058	0.879335992560256	1
MIR3605	7.49427879433635	-0.237029806869667	0.869595427391056	-0.272574808242494	0.78518007899718	1
RN7SKP16	20.4798805663173	-1.2108253582894	0.651737989917971	-1.8578406921496	0.0631916406123021	1
AL513327.2	2.82844089625458	-0.126532121941582	1.372920958231	-0.0921627142356526	0.926568761652309	1
TLR12P	0.303504464621207	1.58397204103545	4.04976900374786	0.391126515998706	0.695703721762187	1
ZSCAN20	254.85251821738	0.00963616140848748	0.324958492290423	0.0296535146398803	0.976343385544897	1
AC115285.1	0.619141521105047	-0.9526967090338	3.01118725095044	-0.316385740784833	0.751709738730574	1
CSMD2	1.42126906350424	-2.39459419246538	2.20920288399386	-1.08391773784776	0.278401274178121	1
SMIM12	1097.73388562473	-0.00459950897576872	0.257046239170104	-0.0178937026685107	0.985723652753674	1
GJB5	1.12581594299051	0.803773297920872	2.62971842867934	0.305649946836525	0.759871187082936	1
GJB4	0.30183837340762	0	4.08052381408439	0	1	1
AL121988.1	0.307280711617492	1.03157781766084	4.01590959824761	0.256872768777211	0.797276992749705	1
GJB3	2.28595828308155	0.0706921440858218	1.42252470851334	0.0496948444288897	0.960365564934966	1
DLGAP3	4.22524595724543	-0.254048526274746	1.30682625249132	-0.194401149954272	0.845861789563684	1
AC114490.3	36.022382456178	-0.756905483808365	0.469127231864561	-1.61343327011741	0.106650409857285	1
AC114490.1	15.7490432072294	-1.36117579888477	0.685095224555601	-1.98684175585623	0.046939935730877	1
AC114490.2	0.756589265840988	0.245899799725233	2.67072860807906	0.0920721779747205	0.926640693296283	1
TMEM35B	5.35459425972458	0.146659297764319	1.11053473429121	0.132061873650375	0.894935352144556	1
ZMYM6	514.98145238085	-0.223008037489933	0.250916179837317	-0.888775038877613	0.374123993342842	1
ZMYM1	1535.71661075314	0.103972563223507	0.261694967590135	0.397304404364198	0.691142999898876	1
EFCAB14P1	2.14125478748327	-1.4426174289152	1.53896822459393	-0.937392602303955	0.348556644831633	1
AL590434.1	1.01965502033323	0.819623185369099	2.85621646528366	0.286961158347534	0.774142061125224	1
SFPQ	51299.0926154524	0.204057005512687	0.220176395720062	0.926788745202869	0.354036229638797	1
ZMYM4	16268.7917991057	0.16051944034003	0.272694064932471	0.588642955539865	0.556100811973291	1
RN7SL503P	14.0952760357674	-0.626308703768841	0.890564288420875	-0.703271747937922	0.481886413704179	1
RF00091	9.67343992664799	-1.15100807538416	0.83671295359609	-1.37563075895654	0.16893597874145	1
RPL5P4	55.8013106123097	-0.282869850570695	0.466308459523019	-0.606615309660132	0.54410623773628	1
ZMYM4-AS1	19.6865920809454	-0.578988559824475	0.606222443401795	-0.955076088202049	0.33953922025402	1
KIAA0319L	3315.49839502621	0.154849560364698	0.2252631677189	0.687416242667467	0.491820464965903	1
AC004865.1	16.1770746664034	-1.30041191087832	0.927672658981431	-1.40180040695189	0.16097485691861	1
NCDN	925.565041091551	0.645246391810765	0.252996094513374	2.5504203653889	0.0107593101259182	1
AC004865.2	152.585876256683	-0.232315785625534	0.355829969207315	-0.65288425857739	0.513830897916679	1
TFAP2E	99.4810275212504	-0.328232734839338	0.308556599914938	-1.06376831650927	0.287433667599416	1
PSMB2	8206.95665846698	0.212978992218508	0.284203874437276	0.749388067422399	0.453623340927085	1
C1orf216	309.612981800546	0.480395437440716	0.38120657800442	1.26019713499054	0.207598256139341	1
CLSPN	6873.82612815306	0.175821614996302	0.224923979563216	0.781693509681509	0.434394716889545	1
AL354864.1	3.42359020277386	-1.1438992805936	1.19388675404874	-0.958130473191342	0.337996970922669	1
AGO4	3875.89961882111	-0.0742093351554391	0.271754329447891	-0.273075079636105	0.784795502527088	1
AGO1	5678.76123310958	0.0393097447557124	0.238792913839692	0.164618556403654	0.869244224587245	1
AL139286.1	0.215957412733704	-2.17599102280465	4.02383508625748	-0.540775398633078	0.588662401607876	1
AL139286.3	22.1849742640782	-0.665708600609997	0.683897860417379	-0.973403543335723	0.330352778551158	1
AGO3	3619.90775559392	-0.062368782041888	0.286718358646582	-0.217526294222288	0.827798217715662	1
AL138787.2	19.7805316802998	-0.457650638318405	0.634782608336652	-0.720956485429881	0.470936287893639	1
AL138787.1	0.87062192029256	2.88322229299902	2.6080719078117	1.10549953947328	0.268943193847023	1
TEKT2	5.5541807399881	0.285600040842755	0.947787416796697	0.301333438048816	0.7631602452861	1
ADPRHL2	1212.84249866559	0.299503891771194	0.312797198023691	0.957501837176016	0.338314019552862	1
COL8A2	172.678258671735	0.869029540771563	0.519085179100507	1.67415594927494	0.0940999543098343	1
TRAPPC3	3040.82648537629	0.311855360027364	0.258178805521891	1.20790457371963	0.227083970111446	1
MAP7D1	8365.43174887188	0.194863446586279	0.272036390801524	0.716313894667312	0.473797549101256	1
RN7SL131P	0.0951986819381382	0	4.08052381408439	0	1	1
THRAP3	27983.2707638057	0.181203391024563	0.259917265358339	0.697157962072063	0.485703943759923	1
UBE2V2P4	24.4951834939378	-0.779943879025924	0.564093076610057	-1.38265103998977	0.166771890927028	1
SH3D21	238.039917796235	0.248482594733997	0.382580376573359	0.649491217922806	0.516020921042433	1
EVA1B	164.563133593909	1.15420371214792	0.437945550755567	2.63549591988462	0.00840144358335418	1
AL591845.1	25.2089840413735	0.354207294061961	0.512156827402629	0.691599281919761	0.489189012758413	1
AL591845.2	9.66439780733482	-1.31769630109647	0.771180657338029	-1.70867395150302	0.0875113617888469	1
STK40	3843.48965293771	0.221005221821688	0.299215550543857	0.738615427640666	0.46014055343188	1
LSM10	890.724853888328	0.291418071168083	0.29585030967911	0.985018645017356	0.324614912614919	1
OSCP1	112.761620178131	-0.0955179464727955	0.34568648584774	-0.276313799883016	0.78230705759051	1
SNORA63C	0.468949241922675	-0.0650664487114316	3.3504464133203	-0.0194202326151967	0.984505870158645	1
MRPS15	6951.99392311484	0.318013919256258	0.27765192423973	1.1453690448105	0.252056315647794	1
CSF3R	2063.7549600074	0.964860596029207	0.447319979411602	2.15698077536883	0.0310071623934708	1
FTLP18	0.09733861872339	0	4.08052381408439	0	1	1
AC117945.2	0.09733861872339	0	4.08052381408439	0	1	1
AL353604.1	0.09733861872339	0	4.08052381408439	0	1	1
LINC01137	13.0483690059359	-0.226145959542189	0.771761274933757	-0.293025792932666	0.769502436669978	1
ZC3H12A	571.863678689437	0.0149531022785099	0.305201634847013	0.0489941749034385	0.960923938120145	1
MEAF6	5498.3653726686	0.281626049424469	0.26966289402001	1.04436337245409	0.296317303035155	1
MIR5581	15.5083240250506	-0.625293926482803	0.655682806644117	-0.953653077595782	0.340259279008987	1
SNIP1	1612.30236516138	-0.200561708464314	0.252094135632227	-0.795582602353385	0.426274682013917	1
FTH1P1	22.6267938903002	0.234107882297742	0.535332767614073	0.437312820100922	0.661884499163185	1
AL034379.1	10.2145216765948	0.670878239671079	0.710191976596929	0.944643507359472	0.344840907238245	1
DNALI1	27.7568633977041	-0.357037003419339	0.590634990499676	-0.604496870592253	0.5455133491616	1
GNL2	7692.94249777347	0.158241005948256	0.27142595720273	0.582998794879683	0.559894111492351	1
AL513220.1	2.80407253278971	0.456015640277115	1.4638676604429	0.311514252688078	0.755409709465792	1
RSPO1	0.0819271916161132	-1.10793850229069	4.08052381408439	-0.271518695336739	0.785992122784208	1
C1orf109	1263.38345887209	0.11067241007055	0.29140022307449	0.379795213959938	0.704097435331957	1
CDCA8	5185.18041557762	0.249765967673989	0.263715156220184	0.947105093441998	0.343585229552025	1
EPHA10	3.17142954685052	-0.825900212444374	1.37754087832182	-0.59954679054644	0.548808317640268	1
ACTN4P2	2.27577295685235	0.192374021898795	1.50687962752982	0.127663828207797	0.898415016708975	1
AL929472.1	0.0951986819381382	0	4.08052381408439	0	1	1
MANEAL	314.817957388665	0.12977032723998	0.366083878362339	0.354482496799645	0.722977319080429	1
YRDC	668.221865270957	0.0854065867955386	0.348301778728062	0.245208586379974	0.806294928339906	1
C1orf122	569.671784030347	0.46135852088077	0.326385240867537	1.41353977788479	0.157497074103465	1
MTF1	1957.76321643438	-0.0142095943341055	0.242841716128945	-0.0585138112208053	0.953339361580966	1
AL929472.4	6.13876694294373	-0.681350699983951	1.00959845184684	-0.674872964333065	0.499756478529193	1
INPP5B	5299.19956385949	0.165584618952473	0.211133090186383	0.784266543942963	0.432883726189564	1
RF00092	19.2902276244536	-1.00952796743814	0.775161527416945	-1.30234529415071	0.192798374524522	1
RNU6-584P	5.49513866069372	-0.982381706687856	1.0382195004157	-0.946217737477013	0.344037540979488	1
SF3A3	19178.5276107908	0.22712067036504	0.256316760099394	0.886093715748309	0.375567029121828	1
RNU6-510P	11.8408809600699	-0.258800793790092	0.731294564909491	-0.353894047909576	0.723418287844747	1
FHL3	738.439311655446	0.51606765066424	0.397402372859171	1.29860233835876	0.194080435083743	1
UTP11	4684.43227341225	0.165620407476658	0.286770895628104	0.57753562164635	0.563577682282765	1
POU3F1	0.358753332305105	2.32457129106872	3.99381974059801	0.582042115581474	0.560538313147035	1
AL139158.2	1.78339465910798	0.138753576787517	1.90735999091021	0.0727464020681812	0.942007922830144	1
AL139158.1	0.0750152263372537	0.815638870864155	4.08052381408439	0.199885825454293	0.841569876384994	1
MIR3659	0.19467723744678	0	4.08052381408438	0	1	1
AL139158.3	0.760106080201235	1.79058091305354	2.98033655853047	0.600798224592603	0.54797438678144	1
AL390839.1	0.27232455549239	-1.10793850229069	4.08052381408439	-0.271518695336739	0.785992122784209	1
AL390839.2	0.467732288825473	0.640887412876413	3.75379237402181	0.170730650238326	0.864435561252438	1
LINC01343	0.742041609003412	0.650362595148083	3.01916284243089	0.215411565751929	0.829446453496867	1
LINC01685	0.90551512022286	0	3.94935059381994	0	1	1
AL354702.1	13.0447558053635	0.116649664183099	0.665358943916306	0.175318398061201	0.860829456092262	1
RRAGC	791.351940243263	0.0828278987908989	0.280234876851205	0.295565989935213	0.76756154982733	1
AL139260.2	0.28340048397568	-0.146149815713266	4.08052381408439	-0.0358164349412234	0.971428728286859	1
AL139260.1	34.0186970933481	0.385601728047794	0.41352966954469	0.932464479446794	0.351096535377752	1
MYCBP	887.979349499353	0.263368798529642	0.282499106710573	0.93228188080421	0.351190869154359	1
AL139260.3	3.77129575463649	0.86778373356363	1.19904197703714	0.723730903656886	0.469230956658376	1
GJA9	3.5056499201557	-0.789230971679262	1.32292281796656	-0.596581267599855	0.550786980930286	1
RHBDL2	23.4552261932645	-0.804203554064424	0.591198077756083	-1.36029460230455	0.173736715793345	1
RNU6-605P	0.228525057263821	0	4.08052381408439	0	1	1
EIF1P2	0.159497243196257	-0.146149815713266	4.08052381408439	-0.0358164349412234	0.971428728286859	1
AKIRIN1	6662.5228311904	-0.0413698850470598	0.277757766911189	-0.148942315842738	0.881599150380103	1
NDUFS5	6023.54872464583	0.377404202905772	0.285021574982391	1.32412503484723	0.185461522425264	1
MACF1	68159.3854600956	0.128605281194151	0.212285246200964	0.605813562155912	0.544638562832015	1
RNU6-608P	7.11131434206384	-0.561448997649482	0.946209862434588	-0.593366249855904	0.552936070634584	1
RNA5SP44	12.7647892583023	-0.70327573065883	0.93427394481159	-0.752751090367457	0.451599502456332	1
AL356055.1	8.55380785591826	-0.890133638125091	0.836895014641913	-1.0636144588649	0.287503389658307	1
AL442071.2	32.7831615784126	-0.397430897781479	0.57957300532239	-0.685730519074826	0.492883057792877	1
AL442071.1	11.9700103565414	-0.303803440620122	0.736356901945413	-0.412576346901198	0.679917033843465	1
HSPE1P8	17.5366188521881	-0.251577996553434	0.698441392231601	-0.360199151069231	0.718698209509862	1
BMP8A	80.8136722370538	0.1364376229107	0.475089583170499	0.287182939268395	0.77397224885798	1
OXCT2P1	11.5217229777751	0.217479051434246	0.806901587099118	0.269523638212316	0.787526754344776	1
PPIEL	210.895519474477	-0.392570276464065	0.37743831321861	-1.04009122210307	0.298297521429715	1
PABPC4	19044.1166998783	0.293794322292648	0.262534912804025	1.11906762858606	0.26311128871483	1
PABPC4-AS1	192.195728283659	-0.0502967774901879	0.370868183093192	-0.135619014472183	0.892122472960107	1
SNORA55	47.8495715747587	-0.227723387078	0.481212773820619	-0.473228059325972	0.636050481133281	1
HEYL	94.3416703188951	0.734167034032396	0.480598657180436	1.52760941601375	0.126609542523967	1
AL035404.2	0.73767506604317	0.656125108164634	3.15365745139762	0.208052116717323	0.835188274316609	1
HPCAL4	0.7947715221007	1.58520635486327	3.5094126443783	0.451701328825664	0.65148416081875	1
PPIE	3952.94501080316	0.432064314894509	0.26656781096284	1.62084204140739	0.105051519518817	1
BMP8B	45.1122386268965	-0.929204935642947	0.501883841942852	-1.85143425228811	0.0641071052476321	1
OXCT2	9.13723736315177	-0.0222962322374979	0.81603378767915	-0.0273226826807131	0.978202365457427	1
AL033527.6	0.356391683893755	-1.82982166588796	4.0549386996176	-0.451257540850253	0.651803942563776	1
AL033527.3	0.133326375325683	0	4.08052381408439	0	1	1
AL033527.1	0.106274610421428	0.815638870864155	4.08052381408439	0.199885825454292	0.841569876384994	1
AL033527.5	32.2720016750261	0.586308305335355	0.456994024913133	1.28296711416917	0.199503597718561	1
AL033527.4	6.52908964546531	-0.86380778122208	0.923624840645253	-0.935236627696821	0.3496663662058	1
TRIT1	1680.29380133766	-0.0516217416167581	0.234972146894868	-0.219693024466661	0.826110237626017	1
MYCL	72.0008491649171	0.296210023428019	0.439630875170069	0.673769837738153	0.500457653690776	1
AL033527.2	0.44045881229512	-2.4063539981299	4.00679853629761	-0.600567754113596	0.548127920682983	1
MFSD2A	588.032577773619	-0.0362258682865682	0.267775568224396	-0.135284441843518	0.892386985600389	1
AL663070.1	18.9430232730613	-0.432029963850215	0.645393907262065	-0.669405085776224	0.503237108274552	1
CAP1	27475.6104666587	0.263493034318705	0.275897440337223	0.95503979303557	0.339557573847585	1
PPT1	14031.4390581735	0.333620551850163	0.287676561567756	1.15970710311617	0.246168077212168	1
AL512599.1	0.252478721883677	1.60028627299083	4.04879896215463	0.395249625370189	0.69265867213305	1
RLF	2678.52723729392	-0.144867024507473	0.272635749165639	-0.531357406175887	0.595171131724763	1
RNU6-1237P	5.0556788077672	-0.113343637819766	1.08035098156124	-0.104913717629034	0.916444273947293	1
TMCO2	0.98289123088035	-0.890269939432853	2.25283328687699	-0.395177905359787	0.692711597432805	1
AL050341.2	219.231105111032	0.46374023148768	0.360751389503085	1.28548425586512	0.198623114998284	1
ZMPSTE24	5144.70098684595	0.0588287299599509	0.263849626748922	0.22296309714295	0.823564227752441	1
AL050341.1	10.4751842050248	-0.524617489334479	0.744596597315617	-0.704566057951116	0.481080327471697	1
COL9A2	319.979427834082	0.559188624082726	0.43270445725175	1.29231075555431	0.196249548696456	1
AL031985.2	0.444506865133477	1.83135039123497	3.96991939906905	0.461306693446831	0.64457858340992	1
SMAP2	10690.2169151473	0.307502317009079	0.28842538278195	1.06614166216276	0.286359608800696	1
AL031985.4	20.5553695069735	-0.579878084721591	0.575532618603105	-1.00755033855254	0.313670380125444	1
ZFP69B	560.330068561608	-0.255643142051411	0.258618126194715	-0.98849661395712	0.322909491941085	1
AL031985.3	242.309222422948	-0.184086846205054	0.28908814939635	-0.636784477639256	0.524265238257126	1
AL603839.4	21.0053346065121	0.0321550118638863	0.52558349736995	0.0611796451463789	0.951216140181965	1
ZFP69	513.342079879017	0.0077113350360239	0.27286458695226	0.0282606662966238	0.977454251808166	1
AL603839.3	32.1263508153168	-0.0543464559577354	0.476847606186861	-0.113970281600698	0.909261351756361	1
EXO5	571.315476645152	0.118854521070002	0.295899852687647	0.401671443870119	0.68792584306161	1
AL603839.1	0.898216215368431	-0.473107267033346	2.488003698094	-0.190155371310654	0.849187381513427	1
AL603839.2	23.4461845722327	0.146319079395024	0.49086475833815	0.2980843030785	0.765638821632277	1
ZNF684	369.227315280277	-0.227895194883318	0.259318373282018	-0.878823941392975	0.379496743010365	1
AL356379.2	0.523819017390881	-1.69169802442027	3.54202667887426	-0.477607363747448	0.632929688768821	1
AL356379.1	0.564733285556692	-0.884373897907756	3.22686640249079	-0.274065854485056	0.784034013683239	1
RIMS3	277.985356561932	-0.758919805717417	0.384488608606537	-1.97384210800911	0.0483996991847485	1
AL031289.2	1.01171927878871	0.152579835423333	2.44149506274018	0.0624944271859747	0.950169099728528	1
AL031289.1	9.65132449861742	1.2147561646102	0.762942739988547	1.59219834063619	0.111340145973121	1
NFYC-AS1	77.6802972502736	-0.295222666907107	0.39325141669205	-0.750722449751	0.452819709324847	1
NFYC	4662.47808259525	0.237670927095753	0.253117270135247	0.938975546665622	0.34774329942974	1
MIR30E	4.85688750907772	0.0116077005822481	1.06629925320692	0.0108859689691592	0.991314424976829	1
MIR30C1	6.3334906339747	-1.18422817360214	0.91848887355717	-1.28932228543586	0.197286066511935	1
KCNQ4	25.8818201464358	-0.436627100328871	0.598004767911583	-0.730139831248683	0.465304716439554	1
RN7SL326P	0.393519127127783	-1.04861003638325	3.93549242028167	-0.266449512386101	0.789893037549995	1
CITED4	184.652580812439	0.577381398173006	0.347049548947144	1.66368577606462	0.0961752402512315	1
AL391730.1	0.09733861872339	0	4.08052381408439	0	1	1
CTPS1	13731.8623466756	0.033422757808766	0.230487880474874	0.145008742932188	0.884703968893436	1
SLFNL1-AS1	444.816422021266	-0.418867861095287	0.415031514994	-1.00924350552353	0.312857866669864	1
SLFNL1	228.784279373164	-0.601591805511385	0.346389098404209	-1.73675155564329	0.0824310333296293	1
SCMH1	8243.11099911558	0.101556623650232	0.229151749556826	0.443185024101454	0.65763191020421	1
RPL23AP17	43.7715478495113	-0.433251522157025	0.549490674327657	-0.788460191225522	0.430427575109149	1
AC093151.8	22.8060732577549	-0.811819552326395	0.713261058566986	-1.13818011312355	0.255045280978119	1
AC093151.3	35.9335246005686	-0.67472056370578	0.509302579677635	-1.32479313993039	0.185239770745638	1
AC093151.1	3.27329818234731	-1.91872946006369	1.41691468696519	-1.35416018883488	0.175685277152311	1
AC093151.6	0.693750622740165	-2.47893400625738	3.20770858736186	-0.772805240483564	0.439637651534742	1
FOXO6	50.5703442046253	0.454968048391867	0.489586052255545	0.929291278409196	0.35273815388207	1
AC093151.2	4.02897274521561	-2.41217974832571	1.36850012873258	-1.76264488229148	0.0779604022435584	1
EDN2	1.23117975314271	1.01662721877006	2.34630250160811	0.433289065699449	0.664804780741718	1
HIVEP3	2702.4878382917	0.116018438233682	0.218794804671264	0.530261394496992	0.595930709275954	1
AL445933.2	10.9027542471004	-0.454891859614953	0.760412663087755	-0.598217101971718	0.549695081609466	1
AL445933.1	48.8176396494799	-0.130842728526211	0.565048650365302	-0.231560111579103	0.816879691793532	1
AL158216.1	1.33686790115427	0.449805842652322	2.19174415878855	0.205227348661417	0.837394503037302	1
HNRNPFP1	0.106274610421428	0.815638870864155	4.08052381408439	0.199885825454292	0.841569876384994	1
AC114492.1	0.215253566941796	-1.10793850229069	4.08052381408439	-0.271518695336739	0.785992122784208	1
FOXJ3	8205.14694622945	-0.0392096004234991	0.244869736206484	-0.16012432173503	0.872783142395227	1
AC096540.1	8.03074514811654	-0.388778882026925	0.830874141924808	-0.467915490938588	0.639845025116481	1
RIMKLA	9.29984049835136	0.162498796814403	0.874192170227837	0.185884525563815	0.852535317519994	1
ZMYND12	21.9664358539406	0.0796221063303057	0.677807312710411	0.11747011995476	0.906487520903153	1
PPCS	1390.95867432709	0.173922520262585	0.297637662397906	0.584343119957954	0.558989486875185	1
CCDC30	226.172263765877	-0.0261213352999344	0.395238431774639	-0.0660900691834252	0.947306117209759	1
AL445669.1	1.45659293295311	-1.04411878267394	1.94086762375086	-0.537964964687342	0.590601236493177	1
TMSB4XP1	15.1164944981094	0.888953463053236	0.787759933109963	1.12845732016831	0.259126831838865	1
RNU6-536P	1.10462318455085	-0.382487789755161	1.96348579096207	-0.19480038588298	0.845549220185824	1
AL445669.2	1.55781752545044	-0.00428902185140007	1.88139173554213	-0.00227970696924752	0.998181058581609	1
PPIH	5535.86468391213	0.177733019522372	0.261367503794277	0.680011925515674	0.496496909870392	1
AC098484.4	250.441852303632	-0.327303380348601	0.356710689742529	-0.917559775359818	0.358849384983849	1
AC098484.2	28.5248743865021	-0.243947542061234	0.459264388791563	-0.531170166933952	0.59530086429877	1
YBX1	105102.718574117	0.288296147118777	0.300454338378282	0.959533980021294	0.337289809978702	1
CLDN19	11.1853536952322	-0.26916904424275	0.851437100937658	-0.316134972209131	0.751900062913306	1
P3H1	2469.91523559696	0.260793893711088	0.232805656114247	1.120221467399	0.262619398050423	1
C1orf50	222.228027285009	-0.272565853731088	0.269046581563867	-1.01308053106182	0.311021696790978	1
AC098484.3	0.280747439885133	-0.146149815713266	4.08052381408439	-0.0358164349412234	0.971428728286859	1
TMEM269	43.3584438357659	-0.550063688340325	0.442049124335641	-1.24434968436375	0.213370892533474	1
SVBP	596.78742070943	0.159736272319562	0.282336271055687	0.565766033964711	0.571552839135975	1
ERMAP	1323.49992329266	0.0955719401442676	0.253129171748769	0.377561936002868	0.705756045792467	1
AL512353.1	69.5590371137539	-0.545204110616599	0.428011139654555	-1.2738082262453	0.202731389073242	1
ZNF691	482.656230761454	0.357277770608094	0.304798400237578	1.17217731566049	0.241125873846206	1
AL512353.2	2.11286861385334	0	2.8768715141446	0	1	1
AL512353.3	2.11286861385334	0	2.8768715141446	0	1	1
ATP6V1E1P1	1.83246594327922	-1.03847948014589	1.93690028219997	-0.536155366225856	0.591851177950143	1
SLC2A1	5332.88806214072	0.0799378193584863	0.261906532505345	0.305215065060872	0.760202359238101	1
ATP6V0CP4	16.2057236871738	1.08193661568843	0.720693549207992	1.50124365186483	0.133292553316589	1
SLC2A1-AS1	16.1258326638385	-0.256606598933087	0.653163789289019	-0.392867153906998	0.694417602396055	1
AC099795.1	7.0050317827695	-0.764906048144212	0.986811160444456	-0.775129101498712	0.438263376974567	1
RNU6-880P	0.517897966505369	-0.146150056037163	3.65540939481162	-0.0399818570922875	0.968107590669412	1
FAM183A	0.73741922359884	-2.01059869698372	3.5027346766942	-0.574008277121715	0.565962200170725	1
EBNA1BP2	6791.40396730557	0.37283030732138	0.280224226565708	1.33047135820699	0.183363017142595	1
CFAP57	16.7349160718125	-0.0392360780663032	0.612647041980847	-0.0640435281290885	0.948935567490637	1
RNA5SP46	0.189930172712774	-1.10793850229069	4.08052381408439	-0.271518695336739	0.785992122784208	1
TMEM125	1.65005120348687	0.252718738505025	2.16589390589904	0.116681033090642	0.90711282099733	1
C1orf210	1.53215743750569	0.551967955154257	1.93969518780647	0.284564275162459	0.775977984364855	1
TIE1	441.310284632053	0.640547844907303	0.31860860274892	2.01045370206807	0.0443831916230496	1
MPL	844.497179443639	0.628206105686077	0.386450145693428	1.62558123651074	0.104038769444272	1
AL139289.3	3.61306055964055	0.801527770337748	1.16043621235791	0.690712476741063	0.489746247016709	1
AL139289.2	36.8600723826442	0.142271379725006	0.421680040198649	0.337391780881977	0.735821579718522	1
CDC20	13946.2414957409	0.294469156006815	0.272879698754682	1.07911712505789	0.280535518011076	1
ELOVL1	3626.78091321828	0.341763597859523	0.314307460580274	1.0873543925065	0.276880218806241	1
MED8	1381.92078404916	0.350745776310268	0.308117025569238	1.1383524674181	0.254973333543029	1
AL139289.1	8.40295217948021	0.238534230576169	0.835304810523458	0.285565493662951	0.775210935389454	1
SZT2	7697.67190508584	0.108721077972847	0.273977984265897	0.396824139954735	0.69149714808359	1
HYI-AS1	4.62305642872356	0.434379709042612	1.25417912542845	0.34634582910493	0.729082830696269	1
PTPRF	3899.44101643284	0.142252213746585	0.269256579325798	0.528314717890186	0.597280918045864	1
KDM4A	3581.04875242733	0.0966091673543599	0.252201371035039	0.383063608884734	0.70167260129233	1
AL451062.3	0.983848253751182	1.35384217521133	2.40626546441355	0.562632093272087	0.57368543359973	1
KDM4A-AS1	192.803381131791	-0.333603601596991	0.330071099327694	-1.01070224650535	0.312158961515486	1
ST3GAL3	1331.89113303323	-0.287862026439197	0.397673768973408	-0.723864757744296	0.469148768001044	1
AL451062.1	18.8047104894631	-0.757057793904674	0.630759987794051	-1.20023116328657	0.230049575521654	1
AL451062.2	15.91984690898	-0.854516821094734	0.644156157505767	-1.32656780679316	0.184651691100657	1
SHMT1P1	89.6733128810498	-0.352431876109846	0.470666203438826	-0.748793674869524	0.4539815726468	1
ARTN	221.809660725273	-0.0659998252199535	0.408010030827571	-0.161760300564389	0.871494616790591	1
AL357079.1	72.1784188605005	-0.390509783632621	0.455037544467077	-0.858192446713318	0.39078620614041	1
IPO13	3236.50856467858	0.437023691568097	0.306720686560549	1.4248262693616	0.154207426760177	1
AL357079.2	7.65097171868554	-0.0720897465302389	0.84439592621044	-0.0853743419319537	0.931963790845302	1
DPH2	1635.63750764666	0.217694938193276	0.273512585934969	0.795922927821082	0.426076833861067	1
ATP6V0B	8636.53991362314	0.223253390929928	0.299464723532379	0.745508146323583	0.455964588299271	1
B4GALT2	1270.51062228218	0.47787510269719	0.331246533316901	1.44265691752919	0.149117141173636	1
CCDC24	129.23755667659	-0.00932517426815993	0.391254715875328	-0.0238340239485608	0.980985000565653	1
SLC6A9	1048.6296570682	0.305684174256097	0.335187757424247	0.911978935642309	0.361779806282902	1
AL139220.2	61.6814251092253	0.158526933161053	0.391739143791085	0.404674732340754	0.68571661776768	1
AL139220.1	0.15091918670381	0	4.08052381408439	0	1	1
RN7SL479P	0.15091918670381	0	4.08052381408439	0	1	1
KLF17	0.998343918375379	-2.12731942041367	2.5564742097788	-0.8321302097539	0.405335451584134	1
AL356653.1	5.19099829074542	-0.804306121893833	0.983856929269549	-0.817503132788808	0.413640959712865	1
AL035417.2	0.2482578054272	0	4.08052381408439	0	1	1
DMAP1	3853.39037572482	0.169919251845582	0.223185211903533	0.761337412977996	0.446455559591929	1
ERI3	3764.19921534597	0.186618467744817	0.238560934085411	0.782267509390296	0.43405737707558	1
ERI3-IT1	65.1936071699072	-0.11125613177636	0.407514812916324	-0.273011258118867	0.784844561482935	1
RNF220	5043.9409267185	0.126959607244045	0.221575825132632	0.572984923639791	0.566654902026203	1
TMEM53	289.597391959765	-0.0432104317383513	0.248983648163055	-0.173547267289029	0.862221277578453	1
ARMH1	19837.7538540602	0.243716270812083	0.261804481198129	0.930909469909505	0.351900395504684	1
RNU5F-1	165.609730184628	-0.228112440822496	0.433731261551968	-0.52593036528257	0.598936590153156	1
RNU5D-1	55.7838701987157	-0.110297704081452	0.528426147039827	-0.20872870258091	0.834660032211767	1
KIF2C	8727.96784420326	0.207182521394168	0.242251573000765	0.855237053067612	0.392419927286453	1
AL592166.1	28.5635223361054	-0.681249106926551	0.45773309518487	-1.48831079529307	0.136668949321333	1
RPS8	374061.548753202	0.248701679530553	0.293152732532016	0.848368962426068	0.396232522312856	1
SNORD46	63.8194371849591	0.0374372860117383	0.3638888240114	0.102881109672567	0.918057330431969	1
RPS15AP11	41.7484469895263	-0.485746204927209	0.485443756823328	-1.00062303428488	0.317009089674476	1
BEST4	25.5115253542166	-0.162091737759718	0.561222684727468	-0.288818934392203	0.772719941754527	1
PLK3	1273.39105884189	0.203771380483437	0.275821275043512	0.738780503611592	0.460040292400141	1
TCTEX1D4	19.9043771167691	-0.351513691225471	0.678801542850877	-0.517844567278323	0.604566720484988	1
BTBD19	350.093493828586	-0.0874278664452692	0.341834671682493	-0.255760675226283	0.798135640757291	1
PTCH2	118.371456290615	-0.114908533693885	0.491792662424515	-0.233652395559118	0.815254847611965	1
AL136380.1	10.7190202882282	-0.823086056017876	0.825665416928652	-0.996876021620997	0.318824691933164	1
EIF2B3	3365.69564999197	0.282387418676401	0.255467587920559	1.10537474039256	0.26899724430959	1
RNA5SP47	4.47988821088179	-1.32197369618799	1.13146982808938	-1.16836849146945	0.242658158817401	1
CCNB1IP1P1	5.97675567849404	-2.018837306789	1.00486898171273	-2.00905525349984	0.0445312743524606	1
PPIAP35	0.256305063095936	2.29801618548719	3.99541471831793	0.575163367885537	0.565180814863213	1
MRPS17P1	0.640482073823545	-1.10794134237325	3.3947020669735	-0.326373661227073	0.744141662753062	1
HECTD3	2945.04245665602	0.35422128875281	0.263132546970427	1.34617056244517	0.178247516354013	1
UROD	8860.73537265936	0.519081036447294	0.28067925624468	1.84937441901581	0.0644037666104984	1
ZSWIM5	99.0694822167494	-0.124205438022599	0.37149073758199	-0.334343297038964	0.738120522066176	1
OSTCP5	0.46251112221548	-0.146149995507474	3.7670045648857	-0.0387974033453046	0.969051915107755	1
LINC01144	31.101570244193	0.539783047491682	0.478010130792012	1.12922930440265	0.258801114752842	1
HPDL	231.048592287395	0.108173893281905	0.331687347551955	0.326132106275054	0.744324406551779	1
MUTYH	2069.31784722471	0.292352259011338	0.220862953774991	1.32368174025771	0.185608765251106	1
TOE1	1350.08729643097	0.160221797684741	0.271971302263513	0.589112881952162	0.555785552459605	1
TESK2	724.451686757657	0.260581492776632	0.277382959792398	0.939428625938879	0.347510721471469	1
PPIAP36	3.71453703127787	-0.519611256065092	1.12150482792598	-0.463316111644403	0.643137798812048	1
CCDC163	139.957545085225	0.320251185150145	0.353347787207492	0.906334203140454	0.364758987171108	1
MMACHC	760.638286202263	0.0494419883534944	0.230617773899938	0.214389322719534	0.830243467340749	1
PRDX1	70703.828988853	0.296207340520294	0.336000546576182	0.881568031774419	0.37801044906513	1
AKR1A1	16598.0006036659	0.34241995584592	0.285622198039944	1.19885624505289	0.230583847843371	1
AL355480.3	5.21539489688519	-1.05627474501645	1.03389838752094	-1.02164270470444	0.306950037878161	1
AL355480.1	17.74561214556	-0.485732018160874	0.656213162659525	-0.740204625265793	0.459175841504808	1
NASP	47052.3106738161	0.175724727895172	0.224116223735956	0.784078568547553	0.432994009921551	1
AL355480.2	22.0731641972024	0.46200020053431	0.62361719231599	0.740839422368284	0.458790809049555	1
AL355480.4	18.1350469248055	-0.00449804876281967	0.780692658771847	-0.00576161273233415	0.99540292358979	1
CCDC17	130.360944329428	-0.212385393008768	0.477015279809324	-0.445238133867881	0.65614767125928	1
GPBP1L1	9126.49469719912	0.108802795916091	0.231917452731229	0.469144493589206	0.638966357500197	1
RPS15AP10	50.1334060499349	-0.63723557349892	0.495572192799338	-1.2858582114936	0.198492550082691	1
AL604028.2	111.712568028677	-0.825157263428665	0.462263344383179	-1.78503719460974	0.0742552839874692	1
TMEM69	2040.15120755218	0.116667544007058	0.289159034200864	0.40347189680408	0.686601104904644	1
IPP	220.763247138062	0.00292309843784343	0.269865251131878	0.0108316962839168	0.991357725761487	1
AL604028.1	21.2296478375273	-0.342709835041355	0.608627917729188	-0.563085959513683	0.573376351779482	1
AL603882.1	0.215957412733704	-2.17599102280465	4.02383508625748	-0.540775398633078	0.588662401607876	1
MAST2	1202.03141939698	0.329746207308983	0.286937244547115	1.14919277150457	0.250476500855147	1
TMA16P2	2.11952704157424	-1.09986425793832	1.66495628525729	-0.660596477923959	0.508871128349205	1
PIK3R3	1653.2430815639	-0.226124856486707	0.258763364364144	-0.873867353836434	0.382190495163372	1
AL358075.1	10.5322524210699	-0.886077394992049	0.772333743055978	-1.14727266930745	0.251268945930211	1
AL358075.3	8.12378475456113	-1.18227741160711	1.00827921482483	-1.17256945717414	0.240968503526838	1
AL358075.2	11.1507630337009	0.871601186905113	0.851822032887032	1.0232198196976	0.306203923946211	1
TSPAN1	10.9750004516036	-1.20652576414523	0.731187345857398	-1.65009114419294	0.0989242957609641	1
POMGNT1	4132.88002329605	0.234636385763159	0.254456247645877	0.922108959532007	0.356471744037882	1
LURAP1	33.2154093207795	0.533247586039413	0.471626844411352	1.1306557130033	0.258200028325264	1
RAD54L	3528.95893031382	0.172349323317861	0.198545512953297	0.868059523250985	0.385361748107561	1
LRRC41	4204.01964535748	0.439391877511684	0.254341308812834	1.72756788727161	0.0840657242651159	1
UQCRH	12297.7829243343	0.209110177788318	0.28728684589596	0.727879402679114	0.466687412782645	1
NSUN4	2754.51456632172	0.13374845140351	0.242949834359276	0.550518800542674	0.581963585439234	1
AL122001.1	14.1198915979499	-1.1050655165633	0.628268895003216	-1.75890534347979	0.0785935874360292	1
FAAH	1373.95249158433	-0.0973590879734404	0.310963840408072	-0.313088132194656	0.754213705308511	1
FAAHP1	17.5032030363428	-0.165139078061979	0.709674059653637	-0.232697075249696	0.815996640494063	1
LINC01398	4.55467224223137	-0.395592239343629	1.08218477855787	-0.365549624409612	0.714701170926347	1
DMBX1	0.416691040321495	0.841599003707859	3.86623554365794	0.217679185399967	0.82767908244431	1
MKNK1-AS1	30.0078236618804	-0.650930001713772	0.518297841849776	-1.25589950247649	0.209152408983749	1
KNCN	0.284245562029493	0	4.08052381408439	0	1	1
MKNK1	1486.11886527859	0.00738946590043577	0.216611035584979	0.0341139863002815	0.972786255522213	1
MOB3C	557.741905552935	0.148172585482262	0.270378570983133	0.548018968158187	0.583678878582952	1
ATPAF1	2111.05441262419	0.200197084987612	0.278545018119514	0.718724342439018	0.47231078172821	1
NENFP1	7.36905117772977	-1.07500016233834	0.914013238698743	-1.17613193860166	0.239542156856515	1
TEX38	16.544415886344	-0.433921562699389	0.720251333927873	-0.602458533930105	0.546868957053311	1
EFCAB14-AS1	26.5573150327103	-0.110864547502293	0.537179751601793	-0.206382588270892	0.836492070616765	1
EFCAB14	7253.45992609596	0.0575643579418337	0.266721180278889	0.215822222598307	0.82912632538661	1
CYP4Z2P	0.09733861872339	0	4.08052381408439	0	1	1
CYP4X1	0.55009617883482	0	4.08052381408439	0	1	1
CYP4Z1	1.67851924977408	1.75747193528818	2.383105448373	0.737471326116957	0.46083577425204	1
CYP4A22-AS1	9.43564440534587	-0.302798970800486	0.847475588851495	-0.357295212728005	0.720870813482044	1
CYP4A22	7.32936505287538	-0.376096334219846	1.04204954868709	-0.360919818730024	0.718159387579231	1
MTND1P34	1.4917238109472	-1.05567044842615	2.26742799695347	-0.465580582865061	0.64151574420573	1
LINC00853	16.220450868546	-0.657466993085832	0.807391863616935	-0.814309658931324	0.415467577749618	1
PDZK1IP1	61.6524681059973	2.03224180488989	1.41845697868796	1.43271303636552	0.151939862418911	1
TAL1	935.479046381831	-1.10794613169738	1.69666352552457	-0.653014646115425	0.513746836453903	1
AL135960.1	41.4851835321696	0	1.74357518238418	0	1	1
STIL	5109.73939149481	-0.0837763562831069	0.232017946004698	-0.361077053416422	0.71804184646061	1
CMPK1	11775.5501395867	-0.102257717509621	0.279620973856792	-0.365701170764081	0.714588072414059	1
LINC01389	29.849505921718	-1.19648914010886	0.488686252094718	-2.44837896499073	0.0143500634163112	1
FOXE3	2.47192417639165	-0.376602924348578	1.51216831742091	-0.249048283851692	0.803323432669044	1
FOXD2-AS1	369.165369289243	0.503373847010178	0.338280750797572	1.48803573902258	0.136741468750274	1
FOXD2	198.480362629745	0.335213816148157	0.327750075629362	1.02277265841804	0.306415348312662	1
TRABD2B	0.107978706366852	-1.10793850229069	4.08052381408439	-0.271518695336739	0.785992122784208	1
AC096541.1	0.270128993653655	-0.868035952678414	4.05493840038265	-0.214068838282846	0.830493375955369	1
SKINT1L	0.739820955123879	-3.40007698669001	3.50267005202923	-0.970710040107893	0.331692690750647	1
SLC5A9	6.1087493917124	0.223340231731134	1.25340496098598	0.178186810075688	0.858576267995288	1
AL109659.2	0.62208494284741	1.77623204809135	3.12536982514824	0.568326997272108	0.569812950574272	1
AL109659.3	0.20317738830499	-1.10793850229069	4.08052381408439	-0.271518695336739	0.785992122784208	1
SPATA6	181.004789500176	-0.17529909338128	0.551884368324616	-0.317637359277713	0.75076003201708	1
PPP1R8P1	1.6252283697687	0.352273022820484	2.09090760273963	0.168478522130253	0.866206839003295	1
RNU6-723P	0.107978706366852	-1.10793850229069	4.08052381408439	-0.271518695336739	0.785992122784208	1
AL356968.2	62.7685385660987	0.0974946948708953	0.539639074067639	0.180666485352903	0.85662936665301	1
RNU4-61P	0.939569901268536	-0.123140182501303	2.48437498184589	-0.0495658599853594	0.960468352960698	1
AL356968.1	0.09733861872339	0	4.08052381408439	0	1	1
AGBL4	74.6507399643944	-0.0368080234444387	0.421833116975137	-0.0872573109204421	0.930466985495527	1
AL391844.1	6.34468773839358	0.123143339956684	1.04863532084811	0.117431997099896	0.906517729460474	1
BEND5	2518.48541031855	0.18198456543332	0.224648240364294	0.810086761143601	0.417890312587114	1
AL645507.1	0.254281036676757	-0.146149815713266	4.08052381408439	-0.0358164349412235	0.971428728286859	1
AL596275.2	0.203613229144818	0.815638870864155	4.08052381408439	0.199885825454293	0.841569876384994	1
AL592182.3	0.107978706366852	-1.10793850229069	4.08052381408439	-0.271518695336739	0.785992122784208	1
HMGB1P45	0.107978706366852	-1.10793850229069	4.08052381408439	-0.271518695336739	0.785992122784208	1
FCF1P6	0.46251112221548	-0.146149995507474	3.7670045648857	-0.0387974033453046	0.969051915107755	1
DMRTA2	1.45868049782602	-1.4371275286321	1.86700602775818	-0.769749806516555	0.44144831913024	1
AL049637.2	0.932199651725742	2.56193943521236	2.74985008677717	0.931665128776149	0.351509613189228	1
FAF1	8581.13323118905	0.172206786519082	0.248044057497014	0.694258867786644	0.487519881036394	1
AL049637.1	72.0197973844133	-0.568000420492267	0.466517036211878	-1.21753414431429	0.223401053563454	1
RNU6-1026P	8.07822082066803	-0.711522045986482	0.97633977262673	-0.728764786537594	0.466145555102263	1
PHBP12	74.5414283499003	0.0381261651488559	0.451967578587323	0.0843559736475428	0.932773410407588	1
MRPS6P2	17.7087582887281	-0.636958042357793	0.696893640865615	-0.913996060527435	0.360718915722586	1
CDKN2C	2209.9021319895	0.484814494732581	0.43453621524382	1.11570561376697	0.264548166818604	1
MIR4421	0.416963513929767	-1.75083094957908	3.98788537273084	-0.439037431103528	0.660634414416719	1
MIR6500	0.635017930885936	0.444969518043362	3.35666229999568	0.132563087458615	0.894538926650712	1
C1orf185	1.14322097026381	-0.751162310141387	2.38707077111463	-0.314679530758377	0.753004987359244	1
CFL1P2	0.150030452674507	1.56749417547721	4.05076125983738	0.386962863257002	0.698783701138616	1
LINC01562	2.74146110104029	2.11120583558603	1.5754919700525	1.34002957534317	0.180235729876349	1
RNF11	2993.03156864564	-0.00569181058730416	0.289764338663436	-0.0196428953733857	0.984328244865644	1
AL162430.1	35.9067627527257	0.419275406587682	0.513878866430472	0.815903190376501	0.414555507297558	1
AL162430.2	18.8900007118066	0.0983838126895888	0.72253008379508	0.136165697313016	0.891690292130576	1
TTC39A	33.0772789661677	-0.0541495382546462	0.518084973131434	-0.104518642815199	0.916757774477337	1
TTC39A-AS1	0.0947314907746355	-1.10793850229069	4.08052381408439	-0.271518695336739	0.785992122784208	1
EPS15	13357.5830904622	0.112026605961306	0.262481860888744	0.426797515005389	0.669526816628431	1
AL671986.1	29.4339623025452	-0.333307700197171	0.616627360515468	-0.540533426733681	0.588829215145904	1
RNU6-877P	6.28769374520045	0.146457611058526	1.03663248829092	0.14128209631939	0.887647092806887	1
AC104170.2	22.9259609547615	-0.358047483020615	0.706981733317173	-0.506445168449613	0.612544172706059	1
AC104170.1	18.5249585797289	-0.30994480875892	0.572728826355037	-0.541172007582493	0.588389029704878	1
RNU6-1281P	0.404650680664557	-0.146149815713266	4.08052381408439	-0.0358164349412234	0.971428728286859	1
CALR4P	1.65693450129056	0.804308267642423	2.00029149409627	0.402095529584707	0.687613722644861	1
OSBPL9	8614.57586333804	0.0960613947335047	0.252048062250054	0.381123321782189	0.703111742796863	1
GAPDHP51	9.80481056749404	0.446969920420958	0.970997747284417	0.460320244481509	0.645286372164461	1
SLC25A6P3	6.80741991987794	0.214365926175188	0.951859643304455	0.225207495330929	0.821817858786915	1
RF00568	12.0332179956057	-0.511348607732033	0.803128262718411	-0.636696068945739	0.524322834645684	1
NRDC	20712.9324183556	0.165458676468023	0.233484920346397	0.708648233995365	0.478542796218706	1
AL050343.1	58.132455927647	-0.516970324353338	0.376960908528861	-1.3714162732971	0.170245227409169	1
AL050343.2	9.94533871997206	-0.13791024506208	0.819353282774898	-0.168315973050135	0.866334708452768	1
MIR761	0.09733861872339	0	4.08052381408439	0	1	1
TSEN15P2	17.6660485413799	-1.23674776734709	0.669804258264024	-1.84643162847673	0.0648295583273839	1
RAB3B	8.584486301469	-0.0849463098182451	0.79037875043378	-0.107475447399901	0.914411802621712	1
RNA5SP48	0.155140103160287	1.60028627303908	4.04879896216361	0.395249625381231	0.692658672124901	1
TXNDC12	960.731582649172	0.114464167328987	0.311749067049629	0.367167633931571	0.713493980215116	1
AL445685.3	0.09733861872339	0	4.08052381408439	0	1	1
KTI12	233.925360789358	-0.0681046441513173	0.292923620907338	-0.23249966643305	0.816149946265723	1
AL445685.1	15.8974743260429	0.0847201150971323	0.630371168529533	0.134397192204648	0.893088501789193	1
TXNDC12-AS1	39.3355434145125	-0.46604144884022	0.488154737402501	-0.954700247958367	0.339729304449734	1
BTF3L4	6766.36142781432	-0.0188360636893501	0.266056434757239	-0.0707972491119673	0.943559121223453	1
ZFYVE9	2237.09200983379	0.121857035860303	0.250221981546411	0.486995727182751	0.626261358935948	1
RN7SL788P	8.54001295756582	0.125431065955758	0.90101926114165	0.139210193794113	0.889284053458009	1
AL139156.2	16.4578195367984	-0.174950814865473	0.603815161511048	-0.289742335100793	0.772013366121562	1
AL139156.1	10.7318093149205	-0.972946415774862	0.725447334548038	-1.34116753820733	0.179866063310203	1
PDCL3P6	12.2773557018758	-0.305911537748522	0.762263574316725	-0.401319895185512	0.68818461767484	1
AL139156.3	2.93553314950304	-0.0894959326178425	1.66051128239085	-0.0538966121862081	0.957017535828381	1
DNAJC19P7	8.05717736086721	-0.125941052259509	0.803870266949609	-0.156668379759098	0.875506208586624	1
ANAPC10P1	8.8831082741454	-0.388915392304383	0.740855339520589	-0.524954564754911	0.599614776375695	1
CC2D1B	2475.56060593871	0.206986856268832	0.244847921053186	0.845369057570517	0.397904815005261	1
AL513218.1	10.7545675753501	-0.899810422458239	0.700163031230189	-1.28514414832395	0.198741916520081	1
AL513218.2	10.2439005130861	0.0579885025334022	0.704559897664483	0.0823045744238722	0.93440451690029	1
PLA2G12AP1	16.844591552892	-0.43223355135528	0.57920904140902	-0.746247935466964	0.455517656139382	1
ORC1	4829.58150266413	0.142871811981525	0.257231836426806	0.555420409721245	0.578607135615571	1
PRPF38A	9778.61828834168	0.240957405187154	0.257097868005708	0.937220549731686	0.348645121326438	1
TUT4	10074.3374211489	-0.0240689628018074	0.20699422396944	-0.116278427195924	0.907431882228513	1
AL591167.1	7.25530324674591	-0.680522788058338	0.947642630495076	-0.718121754086573	0.472682217923146	1
EEF1GP7	3.16390537141601	-0.988971718141589	1.23022995377558	-0.803891756257789	0.421459491459375	1
GPX7	2180.15822076049	0.239422617379757	0.290736956371814	0.823502523956974	0.410222282474965	1
SHISAL2A	22.4822870868006	-0.546915867205292	0.70353535569879	-0.777382206558851	0.436933307157796	1
COA7	2182.8030735781	0.210601040255147	0.283216417078326	0.7436046343207	0.457115698735726	1
NDUFS5P3	0.183844662001572	1.80485420163917	4.03086047296087	0.447759036500067	0.654327109765028	1
RN7SL62P	0.133326375325683	0	4.08052381408439	0	1	1
ZYG11B	3260.89213614891	0.161782484169862	0.268055922289531	0.603540047867767	0.546149482127266	1
RNU2-30P	1.43361396250308	-3.35351642412211	2.03859833562292	-1.64501087120597	0.0999675692205576	1
RPS13P2	113.579508957821	0.430298736970199	0.360695619380099	1.19296912368862	0.232881465626621	1
RNU6-969P	5.04135678550544	-1.08599754572368	1.11199701813855	-0.976619116786482	0.328757751352936	1
ZYG11A	0.684773037945425	0	3.62813169020509	0	1	1
ECHDC2	195.864214284458	0.187891898813191	0.51034524493701	0.368166257405576	0.712749268693074	1
AC099677.1	3.82193756302963	-0.817040691243569	1.24448283390283	-0.65653030237568	0.511482977028297	1
AC099677.2	0.107978706366852	-1.10793850229069	4.08052381408439	-0.271518695336739	0.785992122784208	1
SCP2	6748.3380254339	0.144083374972123	0.265779309473556	0.542116597629504	0.587738185454732	1
AC099677.5	0.666598453236285	0.531372029177593	2.76604347938754	0.192105450668928	0.847659605417407	1
AC099677.6	0.655863784793129	-0.444153350587315	3.34034732359123	-0.132966218048788	0.894220097312804	1
AC099677.3	0.393574752181266	-1.10793850229069	4.08052381408439	-0.271518695336739	0.785992122784208	1
AL445183.3	1.97498011039334	0.375339707353137	1.62086483715201	0.231567555017504	0.816873909903434	1
TUBBP10	0.374631457018218	-1.10793850229069	4.08052381408439	-0.271518695336739	0.785992122784208	1
PODN	0.982383817575898	-2.18462762839543	2.98890678927737	-0.730911929482957	0.464832948885891	1
SLC1A7	0.264921124320219	-1.04879240419087	4.03780094329145	-0.259743464058914	0.795061663485952	1
CPT2	729.950050480809	0.00738245446401866	0.26557864530519	0.0277976207595122	0.977823563589641	1
AL606760.2	6.62136136972521	-0.57023365858479	1.02265207689341	-0.557602797147815	0.577115646010724	1
CZIB	3216.74618638289	0.21038389927635	0.272250390127001	0.772758853268156	0.439665108956157	1
AL606760.3	7.80767010283241	0.557380642996911	1.01388802848602	0.549745758246319	0.582493767061737	1
MAGOH	6210.43061280226	0.221330767023559	0.292635141031082	0.756336939725398	0.449447205879711	1
AL606760.1	15.2804406498015	-0.480023257026251	0.589250832454659	-0.814633141928038	0.41528233384372	1
LRP8	3116.95160512073	0.0324665949507037	0.258589834104785	0.125552479907418	0.900086180727297	1
AL355483.3	0.0951986819381382	0	4.08052381408439	0	1	1
AL355483.1	40.51509441714	0.177526676943787	0.507100949170622	0.350081531565138	0.726277510656277	1
AL355483.2	85.0116548191256	-0.46809019191068	0.569371346905185	-0.822117576613192	0.411009982888017	1
LINC01771	5.65817248480297	-0.000977446112149694	1.17364486818967	-0.000832829536976878	0.999335498247482	1
AC119428.3	19.3541727317995	-0.589151588477406	0.671646962411443	-0.877174500070915	0.380391864294816	1
AC119428.1	0.192537300661528	0	4.08052381408439	0	1	1
AC119428.2	43.4566835864324	0.241700705499825	0.564496631995815	0.428170323435369	0.668527120659168	1
GLIS1	5.77784842537198	0.964292117030892	1.2528862311122	0.769656568238345	0.441503639738203	1
RNU7-95P	0.15091918670381	0	4.08052381408439	0	1	1
NDC1	9130.00770332682	-0.0668556471321707	0.244668984348715	-0.273249375314709	0.78466152755537	1
RF00418	6.64789225188044	-0.434460783074538	0.863935120444139	-0.502885891305341	0.615044501098695	1
AL049745.1	0.412112188659426	-1.82982379698276	4.05493643862312	-0.45125831802288	0.651803382497972	1
YIPF1	1547.24891523624	0.271650368978104	0.29254070843604	0.928589974470157	0.353101619487925	1
DIO1	46.8235017862334	-0.938275771692487	0.452058336274075	-2.07556347578032	0.0379343424233235	1
HSPB11	3481.28833491627	0.196151537556104	0.25127821493435	0.780614975346558	0.435028981322604	1
LRRC42	1287.87364048333	0.126398182677658	0.25637110029127	0.49302820221957	0.621992660295394	1
HNRNPA3P12	6.78752134855348	-0.100713347402329	1.08803762291312	-0.0925642140321199	0.926249774712025	1
LDLRAD1	0.309887839566246	1.99336650423826	4.01590959824761	0.496367374680967	0.619635238986885	1
TMEM59	9015.06671075623	0.303975057269052	0.301891902336491	1.00690033391568	0.313982671518841	1
AL353898.3	24.0022881363571	-0.94381462769076	0.700044569689166	-1.34822076844312	0.1775873866985	1
TCEANC2	1011.08869756391	0.215484328237338	0.248706249034792	0.866421045203388	0.386259307087952	1
AL353898.1	3.66663491931202	-1.70166493266275	1.21560795122325	-1.39984682639693	0.161559191976594	1
AL357673.1	1.48647745227989	-1.54038141990618	2.04714672870049	-0.752452864423644	0.451778765667187	1
CDCP2	3.41588708361698	-0.144555897848849	1.48120388227461	-0.0975935180691412	0.922255071767242	1
AL357673.2	3.2755201248568	-1.96193991335151	1.31666623803029	-1.49008143194022	0.136202825773743	1
CYB5RL	587.596966412337	-0.0832735744396548	0.229710573825193	-0.362515199248185	0.716967067501495	1
MRPL37	8596.32742971531	0.32919502537143	0.294974069584361	1.11601343750415	0.264416382749223	1
SSBP3	4948.34820492104	0.525982107267262	0.234286451644704	2.24503851407044	0.0247656601957319	1
SSBP3-AS1	65.0059999971223	-0.0614070924637694	0.413140522227912	-0.148634881256924	0.881841747458979	1
AL161644.1	9.85699934010847	-0.548074509965098	0.798864270297403	-0.686067120965442	0.492670783144434	1
AL035415.1	0.0951986819381382	0	4.08052381408439	0	1	1
ACOT11	25.9836904060471	0.4599280333066	0.50182901498732	0.916503469450089	0.359402888581126	1
FAM151A	1.48313679540505	1.39176440907685	1.87280509205193	0.743144289271431	0.457394328018747	1
MROH7	0.995101372930347	-3.79303217724445	2.61650635067775	-1.44965525356434	0.147154679631444	1
MROH7-TTC4	0.215957412733704	-2.17599102280465	4.02383508625748	-0.540775398633078	0.588662401607876	1
TTC4	227.501574740009	0.12786311913918	0.286024379058804	0.447035737163133	0.654849256983676	1
PARS2	281.72622465872	0.0509309925885655	0.326487779797559	0.155996627561821	0.876035679494885	1
TTC22	1.05554557289737	1.5756301782536	3.37389957892996	0.467005653663621	0.640495833132129	1
LEXM	0.888781326736344	-2.00782046115505	2.99973744381747	-0.669332066142394	0.503283676100089	1
DHCR24	301.245382484542	-0.391225963944759	2.1376797911469	-0.18301429688628	0.854786800785885	1
AC096536.3	0.570700625735518	-2.01030488128757	3.88542813819943	-0.517395975368413	0.604879768586102	1
AC096536.2	0.190397363876276	0	4.08052381408439	0	1	1
DHCR24-DT	0.0819271916161132	-1.10793850229069	4.08052381408439	-0.271518695336739	0.785992122784208	1
AL590440.2	0.0951986819381382	0	4.08052381408439	0	1	1
BSND	0.107978706366852	-1.10793850229069	4.08052381408439	-0.271518695336739	0.785992122784208	1
PCSK9	1.88511409231636	0.386340114695155	1.80227514424067	0.214362449557016	0.830264421941945	1
USP24	20543.2240423164	-0.0516720280571349	0.221212303635842	-0.233585687630635	0.815306640017776	1
MIR4422HG	1.48870318943108	-2.45564664803065	2.03648443762119	-1.20582637542719	0.227884443416799	1
GYG1P3	0.182993932704106	-0.146149815713266	4.08052381408439	-0.0358164349412234	0.971428728286859	1
AL603840.1	0.59385422957779	0	4.08052381408439	0	1	1
GOT2P1	0.30183837340762	0	4.08052381408439	0	1	1
AL353681.1	0.150030452674507	1.56749417547721	4.05076125983738	0.386962863257002	0.698783701138616	1
AC119674.1	15.8840930961691	-0.315895064279265	0.698129607765296	-0.45248770538531	0.650917676351166	1
AC119674.2	10.8894670494611	0.637834912784996	0.875271908222802	0.728727732254186	0.466168225432888	1
RPSAP20	0.107978706366852	-1.10793850229069	4.08052381408439	-0.271518695336739	0.785992122784208	1
LINC01767	7.14859096771565	-0.847111582213366	0.862795078375727	-0.981822455232491	0.326187323523839	1
PLPP3	352.38387837071	0.555944024947226	0.491091003333379	1.13205907087209	0.257609600726696	1
RPL21P23	5.89019606781774	0.510990889339446	1.01442898284265	0.503722683383453	0.614456266027398	1
RPL23AP85	0.0951986819381382	0	4.08052381408439	0	1	1
AC099789.1	0.189462981549271	-2.01074152486933	4.03778663372472	-0.497981123637157	0.618497346944612	1
PRKAA2	49.5920880728298	-0.441779564952755	0.645399207194037	-0.684505899648457	0.493655765258137	1
FYB2	0.847027731379666	-2.37091786998417	2.79264084545584	-0.848987750731393	0.395888108325304	1
AL360295.1	0.380794727752553	0	4.08052381408439	0	1	1
C8B	0.107978706366852	-1.10793850229069	4.08052381408439	-0.271518695336739	0.785992122784208	1
DAB1	18.6564474447089	-0.735175198999841	0.795942285420409	-0.923653903638917	0.355666539301377	1
AL390243.1	0.09733861872339	0	4.08052381408439	0	1	1
RPS20P5	0.0775700515801434	0.815638870864156	4.08052381408439	0.199885825454293	0.841569876384994	1
DAB1-AS1	1.54489677589962	-0.361531119273941	2.04558248065238	-0.176737492960264	0.8597145893093	1
HNRNPA1P6	1.58382828695323	-0.0203217026859094	1.73338534970778	-0.0117237074198967	0.990646049130907	1
RPS26P15	99.3817156613097	0.230133737074603	0.468584485443957	0.491125387680228	0.623337766366917	1
AL445193.2	0.4907418354851	1.48462867626461	3.62097383655167	0.410008120268124	0.681799990823678	1
AL445193.1	0.0750152263372537	0.815638870864155	4.08052381408439	0.199885825454293	0.841569876384994	1
AL357373.1	0.575610027828558	-2.44326456295985	3.3554244589844	-0.728153648763519	0.466519535972646	1
OMA1	485.253557504617	0.469931031498594	0.271550488119775	1.73054754845927	0.0835324936709042	1
AL035411.3	24.7302169134059	0.273781793349967	0.531873038917911	0.514750275567592	0.606727536362606	1
TACSTD2	8.8352400204371	-1.1079456408294	1.94029617835953	-0.571018823407742	0.567986883242964	1
AL035411.1	182.775979526378	0.303676280562868	0.369561728866689	0.821720045238809	0.411236247969667	1
MYSM1	4745.1554367661	-0.132156535122934	0.243312662465285	-0.543155188817144	0.587022956859029	1
AL136985.3	1.9135081765289	2.58236169122833	1.86763501231793	1.38269076891172	0.166759703575334	1
JUN	3386.75978088718	1.33524486463812	0.799825279526994	1.66942068326193	0.095034037423682	1
LINC01135	21.7949970779431	1.01590123489816	0.587747653601421	1.72846497756856	0.0839048947581271	1
AL136985.2	4.4705276579184	0.315275971727313	1.07406654251107	0.29353485957232	0.769113358259257	1
AL136985.1	0.944029221668551	0.0272051023519014	2.44787932307706	0.0111137432697065	0.991132698373971	1
AC105277.1	11.8028592406944	0.258069649179391	0.685936672492994	0.376229555188314	0.706746244947326	1
LINC01358	38.5288876382154	0.420789066050345	0.469495537722113	0.896257860281098	0.37011505970494	1
PHBP3	0.607922510006192	1.90154668938964	3.74902802174305	0.507210583212857	0.612007070049812	1
AL592431.2	0.322232023155132	-1.21420233621897	4.02383508624217	-0.301752509781136	0.762840735896352	1
AL592431.1	0.622771424621993	-0.735039153853057	2.9099376765258	-0.252596184372796	0.800580278855438	1
AC093425.1	6.80929782178035	0.0329801276564125	0.879497208569988	0.0374988429014303	0.970087262730366	1
AC093424.1	0.39917699213101	0	4.08052381408439	0	1	1
FGGY	1111.25169820977	0.531486990566337	0.253122965500168	2.09971856767767	0.0357536052536048	1
MIR4711	0.843763544522651	-3.56626837355066	2.69657511589769	-1.32251771980157	0.185995812758674	1
AL035416.1	2.67240054592713	-1.50565010051172	1.46023847354324	-1.03109877447503	0.302494502457212	1
HOOK1	19.6429523805297	0.562998221643787	0.758810744882001	0.741948141142014	0.458118756440856	1
CYP2J2	126.982510449712	0.390284877617189	0.41196383259227	0.947376557697633	0.34344693213916	1
AC097066.1	0.314773569936037	-1.82982379699035	4.0549364386408	-0.451258318022784	0.651803382498041	1
LINC01748	3.96885280171028	-0.788545105430465	1.29816864964941	-0.607428861915149	0.543566339385238	1
AC099792.1	4.03936236100711	-0.375649697025193	1.54127331397045	-0.24372685468581	0.807442373413388	1
NFIA	7194.67191658517	-0.0830327974231624	0.232582100419104	-0.357004246128746	0.721088626975296	1
NFIA-AS2	14.0560345276682	0.508159945673089	1.12516651096312	0.451630883715261	0.651534917402681	1
NFIA-AS1	34.604575023219	0.0315720454271107	0.674883143746045	0.0467814994635443	0.962687374177289	1
AC099791.3	0.28340048397568	-0.146149815713266	4.08052381408439	-0.0358164349412234	0.971428728286859	1
AC099791.4	0.172353845060644	0.815638870864155	4.08052381408439	0.199885825454292	0.841569876384994	1
AC099791.1	0.486602147010478	-0.146149815713267	4.08052381408439	-0.0358164349412235	0.971428728286859	1
TM2D1	1663.26016246499	-0.0260656969097042	0.214648098676684	-0.121434557633636	0.903346846374083	1
AC099791.2	1.12518865343981	-1.40810653404703	2.65550540843157	-0.530259335784483	0.595932136457299	1
PATJ	909.290789273099	0.163498576665808	0.26554414967926	0.615711462155318	0.538084970949859	1
RNU6-414P	0.612665276259872	-2.010552453842	3.39826274039821	-0.591641261265868	0.554090837704666	1
RNU6-1177P	0.496878768610839	-0.257377705714883	3.92233871177551	-0.0656184293677117	0.947681616221378	1
LAMTOR5P1	0.473839440948658	-2.86744950986386	3.97971737728849	-0.7205158653295	0.47120743496706	1
RN7SL180P	0.430777892559641	1.18686154045572	3.7779123300895	0.314158041996597	0.75340100817501	1
PIGPP2	0.0750152263372537	0.815638870864155	4.08052381408439	0.199885825454293	0.841569876384994	1
RPS15AP7	0.0951986819381382	0	4.08052381408439	0	1	1
KANK4	4.75553064277302	0.397331721137516	1.30579640683329	0.304283055963595	0.760912252905964	1
USP1	14806.6372110449	-0.0964971982366118	0.257911180102156	-0.374148953908823	0.708293499234746	1
DOCK7	6624.48645757062	0.278667280365222	0.222203641694078	1.25410762056223	0.209802890868827	1
AL451044.1	7.53689718548299	0.534105786451406	0.893583455126223	0.597712259988028	0.550031943571223	1
ANGPTL3	40.0440906942803	-0.296872244684751	0.571655356700209	-0.519320323347269	0.603537383231116	1
AL138847.2	34.4508155344816	-0.335881308699762	0.583348823097524	-0.575781239972793	0.56476305536329	1
AL138847.1	15.1433653054918	-0.676594922563794	0.698422726805093	-0.96874700177477	0.33267143527967	1
AC103923.1	60.5266888856786	0.248947945065872	0.492986294993181	0.504979443838932	0.613573273954942	1
ATG4C	4013.06024309278	0.240448482785227	0.269292195768995	0.892890646528388	0.371915736566376	1
AC099794.1	2.05230558376868	-0.858376952220121	1.8949725762615	-0.452975923226062	0.650566078767692	1
AC099794.2	0.09733861872339	0	4.08052381408439	0	1	1
LINC01739	0.0750152263372537	0.815638870864155	4.08052381408439	0.199885825454293	0.841569876384994	1
LINC00466	0.0819271916161132	-1.10793850229069	4.08052381408439	-0.271518695336739	0.785992122784208	1
FOXD3-AS1	18.302147870036	1.00643907096682	0.877489353258052	1.14695302823902	0.251401034596305	1
FOXD3	0.539681151935663	-2.17486708360872	3.93551738052338	-0.552625455136343	0.580519907760743	1
AL049636.1	0.276604429062893	-1.10793850229069	4.08052381408439	-0.271518695336739	0.785992122784208	1
ALG6	1431.2784429967	0.0813232891056093	0.225471180976684	0.360681523702219	0.718337538240112	1
ITGB3BP	2647.13681222051	-0.146861381255024	0.253583512749393	-0.579144044747741	0.562491982920145	1
BX004807.1	35.9292140704679	-0.463284683819013	0.531859010241793	-0.871066720498719	0.383717723865922	1
EFCAB7	920.477025892479	-0.106106479725002	0.237716040764474	-0.446358097601544	0.655338595782912	1
RN7SL488P	2.44684812617705	0.431875434721533	1.58022877180297	0.273299311104671	0.784623144841703	1
RNU7-123P	5.18213535738945	-0.226861438185245	1.17145739267726	-0.193657438677111	0.846444119875512	1
DLEU2L	57.1729244604008	-0.909002841900839	0.516212836511886	-1.76090708639306	0.0782541303310115	1
PGM1	3705.97654675861	0.29659843796697	0.277857544034528	1.06744784993174	0.285769650885011	1
RN7SL130P	7.96668360330384	0.221953701945973	0.819623853982733	0.270799465959234	0.786545270638652	1
ROR1	1680.68588595712	0.113305879222696	0.424099658823437	0.267168050870486	0.789339774021941	1
AL161742.1	33.0628664416674	-0.254901048328558	0.743388391502185	-0.342890810836409	0.731680605049847	1
CFL1P3	32.3417884529583	0.407531293661118	0.861079448261437	0.47327954985332	0.63601375010257	1
RNU6-809P	0.831254212078283	0.997630014591615	2.79685204244954	0.356697458231602	0.721318308574518	1
ROR1-AS1	71.9912508220136	-0.532128345786292	0.729448516597304	-0.72949404060555	0.465699511828755	1
AL445205.1	1.26336484769505	-2.46829282491463	2.49013628486063	-0.991228006242549	0.321574258126587	1
CACHD1	2467.63710373033	0.190828243843346	0.228208151738247	0.836202573789847	0.403040950728782	1
MIR4794	2.44215490465028	-0.823466687319997	1.35724839171665	-0.606717747720793	0.544038242011097	1
RAVER2	3887.89680967084	0.25436933414585	0.241571060576697	1.0529793326179	0.292350464378686	1
JAK1	24045.4387650753	0.172219230488954	0.244912999699798	0.70318533805903	0.481940255253626	1
AL606517.2	23.653642949097	-0.304605863449736	0.639659025830957	-0.476200367928888	0.633931637406201	1
AL606517.1	44.7695672777536	-0.110475869596843	0.564463131426437	-0.195718486197075	0.844830514346592	1
LINC01359	147.364483595976	-0.25960953008765	0.398923285090453	-0.650775574629055	0.515191369582107	1
SLC2A3P2	23.7166010642844	-1.28569124348849	0.629218655289195	-2.04331393019104	0.041021371493602	1
AL357078.3	20.7445003067962	-0.206263841551248	0.582799872188089	-0.353918817409554	0.723399724353373	1
RNU6-1176P	7.17744595401208	-1.06676090965239	1.0021577191474	-1.06446409509269	0.287118511369851	1
MIR3671	17.8983871217845	-0.34135771480964	0.66982058411469	-0.509625596622739	0.610313787757866	1
MIR101-1	4.63485229091837	0.691740845898666	1.09466519230304	0.631920016058364	0.527439143314852	1
AL357078.1	20.9686446052242	0.465213963713001	0.568771688768221	0.817927426592747	0.413398628447652	1
AK4	1695.2891700014	0.0321701435933712	0.320710402432832	0.100309011960124	0.920099003070699	1
RPS29P7	3.7312193651545	-1.2192278145444	1.39483816478918	-0.874099838477447	0.382063885460803	1
DNAJC6	1010.56931201418	0.5096370280692	0.350437139843703	1.45428942918693	0.145866079933977	1
AL139294.1	7.42686220806821	0.56229515489939	0.976264597327072	0.575965938372553	0.5646382047818	1
COX6CP13	3.37079647738845	-0.998652811390435	1.32070109554803	-0.756153542051878	0.449557143387027	1
RNU2-15P	0.181289836758682	1.78631032241932	4.0324357141937	0.442985443297142	0.657776263764823	1
LEPROT	2900.71938505316	-0.143769170928257	0.270282274785677	-0.531922306197329	0.594779807305885	1
LEPR	584.042187991798	0.0153945305644891	0.328253348302672	0.0468983199839117	0.962594267081219	1
AC119800.1	3.84440995932458	-0.243875468628642	1.17513433906125	-0.207529863201394	0.835596072833555	1
AC097063.1	4.40369184369093	0.0866703156163432	1.05601824569006	0.0820727444531116	0.934588866762194	1
AL513493.1	247.925788838147	-0.169755389968374	0.31221750440465	-0.543708752947954	0.586641908194855	1
RN7SL854P	24.1002487422496	-0.522626546475918	0.595143599020586	-0.878152007912027	0.379861232396187	1
PDE4B	6147.58665425506	0.622691374366138	0.235312051227687	2.64623665093814	0.00813928530714433	1
AL590783.1	53.0830562074519	-0.661561876826542	0.65740971533796	-1.00631594178137	0.314263614264452	1
RNU4-88P	8.22977736582659	-0.305451259077229	1.07423809254872	-0.28434223399444	0.776148123173386	1
SGIP1	112.172904085518	0.32125601655968	0.514612918607009	0.624267298670384	0.532452056135652	1
MIR3117	0.502538842103957	-0.146150036426347	3.69193417006152	-0.0395863061729272	0.968422944972987	1
AL139147.1	1.14798938582779	-0.321885798914073	2.21927073879747	-0.145041248589836	0.884678304445683	1
TCTEX1D1	584.486229038326	-0.259275454160144	0.343711863183957	-0.754339555691675	0.45064535621815	1
INSL5	1.14007205277725	-1.43277840790078	2.24786567415769	-0.637395029592978	0.523867565141117	1
WDR78	327.861931868899	0.613567087256649	0.354221847769087	1.73215483776886	0.083245997616077	1
AL592161.1	0.09733861872339	0	4.08052381408439	0	1	1
MIER1	7181.17511305354	-0.0659159442771425	0.253747684782585	-0.259769638227912	0.795041472325187	1
SLC35D1	3869.3861242966	-0.109823487659174	0.26343728481525	-0.416886651926258	0.676761317339919	1
C1orf141	1.31026534793364	-0.336714231231872	2.65833415015127	-0.126663621731945	0.899206639522949	1
AL133320.1	0.30183837340762	0	4.08052381408439	0	1	1
IL23R	0.327708766464453	-2.81680322480791	3.98229531999258	-0.707331576005057	0.479360447335555	1
RNU4ATAC4P	0.179265810339503	-1.10793850229069	4.08052381408439	-0.271518695336739	0.785992122784208	1
AL389925.1	0.163854383232226	-1.82982463926412	4.05493840040194	-0.451258307421573	0.651803390137752	1
IL12RB2	82.851260122892	0.275855169867897	0.367058837465559	0.751528479119591	0.452334668004841	1
SERBP1	55557.3933117884	0.190272834935459	0.273199241338644	0.696461798367902	0.486139673187687	1
RNU6-387P	31.198421924055	-0.253062753720437	0.546638511360763	-0.462943514701297	0.643404855589333	1
HNRNPCP9	0.107978706366852	-1.10793850229069	4.08052381408439	-0.271518695336739	0.785992122784208	1
GADD45A	1833.88708146203	0.091799392325953	0.35187288400172	0.260887941355277	0.794178924316203	1
GNG12	1140.58165011412	0.152755295123056	0.356666524315802	0.428286045111996	0.668442877537274	1
RNU7-80P	8.251114984803	-0.191885663105557	0.890126270760973	-0.215571283994925	0.829321941552393	1
GNG12-AS1	148.778800747521	-0.382094571271889	0.424933266861236	-0.899187239667596	0.368552935950144	1
AL157407.1	3.14526490423248	-0.656429240758878	1.68720419417161	-0.389063305453182	0.697229317168315	1
DIRAS3	66.4486820557085	0.0437840786149578	0.40637432532446	0.107743220686985	0.914199383897948	1
ARL5AP3	2.44705355311912	-0.961810452350439	1.45461716723136	-0.661212086600831	0.508476311138473	1
WLS	8246.59856017079	0.344967131846374	0.314285888048112	1.09762208538477	0.272369544872473	1
CTBP2P8	88.1535761922123	-0.24848667802049	0.580025555470189	-0.428406430849513	0.668355243501058	1
MIR1262	21.1743311425817	-0.553694562052155	0.65273650492155	-0.848266579051989	0.396289525744145	1
RPS7P4	0.252478721883677	1.60028627299083	4.04879896215463	0.395249625370189	0.69265867213305	1
DEPDC1	3165.24490040565	0.0191040966580298	0.256531034426888	0.0744708986213306	0.94063569638653	1
AL138789.1	23.3059549631472	-0.669685276404508	0.542655146557086	-1.23408997528794	0.217169378614221	1
DEPDC1-AS1	19.5826486038918	0.0637663145876775	0.557321322864629	0.114415709522684	0.908908261375138	1
TXNP2	0.526409661613638	-2.65348521869622	3.54123436513211	-0.749310817951814	0.453669889037769	1
AL035412.1	2.93795016078181	0.175726154514766	1.24326354168145	0.141342642668589	0.887599263755307	1
AL033530.1	0.0947314907746355	-1.10793850229069	4.08052381408439	-0.271518695336739	0.785992122784208	1
LINC01707	2.10025403062111	-1.55641978553418	1.99583700736874	-0.779833112517604	0.43548911321576	1
AL512271.1	0.09733861872339	0	4.08052381408439	0	1	1
AL359894.1	0.15091918670381	0	4.08052381408439	0	1	1
LRRC7	211.821084515838	-0.840505456569048	0.334051650579225	-2.51609430790617	0.0118663425849087	1
SGO1P1	0.75459593351905	0	4.08052381408439	0	1	1
AL117353.1	0.60367674681524	0	4.08052381408439	0	1	1
AL158840.1	0.90551512022286	0	3.94935059381994	0	1	1
LRRC40	3007.34611272447	-0.0798331667051809	0.285197645391592	-0.279922250394338	0.779537156013531	1
RN7SL242P	6.71636832668622	-1.3823352756712	0.913765208722232	-1.512790443843	0.130332896962495	1
SRSF11	13782.0293658439	0.179267023675212	0.273479843264688	0.655503606902785	0.51214356489445	1
AL353771.1	29.5462117687638	-0.205098335322643	0.708391681221756	-0.289526741715701	0.772178318813924	1
ANKRD13C	2728.07576422937	-0.10425735828331	0.238841945159787	-0.436511929316105	0.662465345942622	1
HHLA3	358.00368783203	0.63197956090198	0.279648724239669	2.25990503843797	0.0238271451510729	1
AL158839.1	2.13679066484414	-0.511912936622753	1.59416999584166	-0.321115651378499	0.748122749819508	1
CTH	355.934247075563	0.14519538589063	0.344375965517805	0.421618813241842	0.673303272039651	1
AL354872.2	3.83339817031129	-0.117871478357878	1.22194667382144	-0.0964620477170696	0.923153614856177	1
LINC01788	0.106274610421428	0.815638870864155	4.08052381408439	0.199885825454292	0.841569876384994	1
PTGER3	60.325048284298	1.04453997192176	1.10530553742634	0.945023739186115	0.344646756570462	1
AL031429.1	0.30183837340762	0	4.08052381408439	0	1	1
ZRANB2-AS1	31.9271147776106	-0.814680056435401	0.495743493948113	-1.64334997106522	0.100310544784462	1
ZRANB2	11370.2088694105	0.192574081024387	0.219465932433053	0.877466852779675	0.380233115373651	1
MIR186	29.1633267844109	-0.408332796490593	0.548403664983583	-0.744584368346292	0.456523020618028	1
ZRANB2-AS2	456.805975042005	0.168191083830557	0.773285668005051	0.217501876459785	0.827817244796993	1
AL358453.1	3.21604871338699	-0.416498763138845	1.28103409623784	-0.325126992608568	0.745084960633898	1
NEGR1	11787.0741705438	0.400591242051421	0.347711444969708	1.15207954137466	0.249288389247188	1
AL354949.1	54.9160161748876	-0.379908785994086	0.634656726712379	-0.598605151421105	0.549436220028238	1
AL359821.1	20.6356210321214	0.0591039542580388	0.723778783585518	0.0816602470236065	0.934916891016926	1
NEGR1-IT1	25.92815653999	0.0826345279947429	0.817969996688357	0.101023910814942	0.919531479190029	1
GDI2P2	184.611133322334	0.254600961603119	0.526933455058766	0.48317479021089	0.628971633652603	1
AL513166.2	180.825860055696	-0.141679892239869	0.43403341177601	-0.326426234469215	0.744101891376565	1
RPL31P12	27.6092229065899	-0.22565563324507	0.769782615336096	-0.293142023149673	0.769413597077491	1
AL583808.1	7.02022148585261	-0.807519838954875	1.07912592707495	-0.748309181249786	0.454273687858574	1
RNU6-1246P	1.36609673484045	-1.76034578288087	2.01467491880966	-0.873761700434004	0.382248041857014	1
AL583808.2	1.59266505539477	-1.92408067171248	1.85415603196212	-1.03771238156066	0.299403978841953	1
AL583808.3	0.107978706366852	-1.10793850229069	4.08052381408439	-0.271518695336739	0.785992122784208	1
AL591463.1	0.66104807206878	-1.63395286159617	3.63338581272114	-0.449705301285486	0.65292294832802	1
LRRIQ3	46.0893218736093	-0.67691634411704	0.460269999574002	-1.47069403772471	0.141373879366247	1
FPGT	340.357960586102	-0.220157039449745	0.28118995937171	-0.782947726660166	0.433657809236944	1
FPGT-TNNI3K	28.7476881675352	-1.61342722390612	0.666701780914959	-2.42001337043364	0.0155199364411149	1
TNNI3K	6.83347438512373	-2.18988808131164	1.03629522167083	-2.1131894034799	0.0345845599029653	1
AC093158.1	4.28834563136311	-2.25365681677972	1.20708631884612	-1.86702208582236	0.0618985036913396	1
AC105271.1	0.426940514237128	0.822917766065849	3.83292073345977	0.214697308734336	0.830003320973287	1
LRRC53	0.517795786141324	-2.17598983933138	4.02383289278931	-0.540775399304166	0.588662401145263	1
ERICH3	31.5434619668539	-0.294974426256648	0.580806093081478	-0.507870750273393	0.611543988674763	1
ERICH3-AS1	0.495076453817759	0.704625909902837	3.52480917222533	0.19990469709825	0.841555116838914	1
AC135803.1	2.01233296306723	0.0833674154263281	1.7448420114111	0.0477793490075967	0.961892094861005	1
CRYZ	2675.80829220713	0.317127793221215	0.280649311619231	1.12997887431656	0.258485126338832	1
TYW3	2888.70343539304	0.0672092370163996	0.284152768340772	0.236525012263117	0.813025300823124	1
SLC44A5	5.89547634691222	-2.81679665751842	3.98229239608325	-0.707330446224606	0.479361149262035	1
AL096829.1	0.0750152263372537	0.815638870864155	4.08052381408439	0.199885825454293	0.841569876384994	1
AL137803.1	4.09418395271859	-1.36296406435102	1.1853800952507	-1.14981183656772	0.250221379009717	1
ACADM	11110.7210237082	0.214275485369768	0.264134799631095	0.811235345244308	0.417230531427998	1
DLSTP1	116.998283086073	-0.682521280168347	0.331152388594845	-2.06104894204278	0.0392983711330271	1
RABGGTB	5251.06155638364	0.0188230173391733	0.208447748450683	0.090300890650429	0.928048112407827	1
MSH4	35.1703726192416	-0.372720408688457	0.595477000144247	-0.625919067567967	0.531368027188027	1
AC092813.1	0.19467723744678	0	4.08052381408438	0	1	1
ST6GALNAC3	135.157542695573	-0.0259437238949387	0.375364181261088	-0.0691161415769006	0.94489717263325	1
AC103592.1	3.37067186409907	1.40147884890325	1.30125537307829	1.07702060479326	0.281471060600766	1
AC104458.1	1.08029935144555	0.53265616537748	2.34827742331664	0.226828465874007	0.820557127990216	1
TPI1P1	89.4015285656707	0.15704120615887	0.419091076191961	0.374718563768555	0.707869784689684	1
ST6GALNAC5	0.95777332182404	-1.10794201048204	3.21216217776109	-0.344920943952552	0.730153804754937	1
AL035409.1	1.36802547834723	-3.21853620142397	2.11776719652078	-1.51977809775862	0.128566755573062	1
PIGK	1674.8059546416	0.282566114483342	0.276804207936497	1.02081581992484	0.307341707783742	1
AC113935.1	9919.15755916716	0.289574446323518	0.28580268598153	1.01319707800868	0.310966035903649	1
AC093433.1	8.70100145072662	-1.21424269720341	0.8973428089705	-1.35315364993729	0.176006549129552	1
AC093433.2	0.336467944650805	-0.146149815713265	4.08052381408439	-0.0358164349412231	0.971428728286859	1
AK5	28.5517440848769	-0.340055885727487	0.54903428112691	-0.619370952628882	0.535672012291559	1
AC095030.1	0.215957412733704	-2.17599102280465	4.02383508625748	-0.540775398633078	0.588662401607876	1
AC118549.1	5839.89867627052	-0.0165087801259474	0.253264221880326	-0.0651840200853488	0.94802748419256	1
RNA5SP20	17.5878557266494	-0.688910911575111	0.768853152172696	-0.896024045200729	0.370239921176023	1
RN7SL370P	16.1932410927592	-0.531362589477374	0.824847316318165	-0.644195087945723	0.519448935767409	1
USP33	7422.59181723547	0.0710725089282616	0.217021789538959	0.327490198469232	0.743297155111799	1
MIGA1	1470.58636876445	-0.138907311514973	0.229625179760569	-0.604930659868449	0.54522507033753	1
AC138392.1	626.653723010819	-0.136876554961886	0.278044806696118	-0.492282364804182	0.622519745202823	1
NSRP1P1	60.2312819408009	-0.686099120601576	0.435713043361914	-1.57465820923723	0.115335358977917	1
HSPE1P25	13.4692607274657	0.208282831950604	0.694484904198247	0.299909804650192	0.764245955367666	1
NEXN-AS1	21.1621741147285	-0.816700973223395	0.648695409985577	-1.25898990597383	0.208033977826835	1
NEXN	1972.19183209528	0.084170471752931	0.256394464590891	0.32828505828796	0.74269614050049	1
FUBP1	25554.4778479973	0.360946803896958	0.238674665274031	1.5122962610319	0.130458511812006	1
DNAJB4	839.972533489674	0.352107002130376	0.313811436971996	1.12203368216244	0.261848119058375	1
GIPC2	3.97899495410402	0.829114327731481	1.32289176760863	0.626743886410493	0.530827131283099	1
AC103591.3	49.6162895072908	-0.594053371877714	0.571945562683586	-1.03865369475094	0.298965823919899	1
AC103591.4	28.4109493903145	0.888743225706354	0.63990904594515	1.38885866880296	0.164875730798611	1
AC103591.1	0.439386878190058	-0.278593717532645	3.77981857369295	-0.0737055792761117	0.941244659246732	1
IFI44L	353.945714256233	0.0248833352645917	0.440799157978035	0.0564505054381969	0.954982923546322	1
IFI44	854.374530589147	0.270175771666769	0.314393899027655	0.859354372022986	0.390145035003067	1
AC104837.2	1.92117077124869	0.568255493066319	1.79832402201975	0.315991715679856	0.752008796155359	1
AC104837.1	0.228489238283953	0.815638870864156	4.08052381408439	0.199885825454293	0.841569876384994	1
PSAT1P3	0.192070109498025	-1.10793850229069	4.08052381408439	-0.271518695336739	0.785992122784208	1
HNRNPA1P64	0.300951847868208	0.815638870864155	4.08052381408439	0.199885825454292	0.841569876384994	1
LINC01781	28.7710737031286	-1.57635801158326	1.6740283820266	-0.941655487151837	0.346369051577812	1
AL357632.1	0.387850257900717	2.90712929595318	3.96516727035272	0.733166874872993	0.463456656149662	1
ADGRL2	0.461710270576194	-1.04895283813011	4.03778663368902	-0.259784117709002	0.795030302687412	1
AL138799.1	18.4308115116093	1.23214675089611	0.691905179966642	1.78080289983595	0.0749446555458023	1
AL138799.2	0.15091918670381	0	4.08052381408439	0	1	1
LINC01712	0.15091918670381	0	4.08052381408439	0	1	1
TTLL7	7.16839396530014	0.381081368940515	1.29754835906049	0.293693384357901	0.768992210012306	1
TTLL7-IT1	0.15091918670381	0	4.08052381408439	0	1	1
AL359504.2	29.5308758038786	0.163739099102049	0.446541343207117	0.366682954653322	0.71385552247756	1
PRKACB	9592.81037145346	0.0454647337485008	0.297041341099906	0.153058606523087	0.878352058384062	1
AL359504.1	19.6585706640729	-0.558022878365756	0.672195806638122	-0.830149300033002	0.406454376295397	1
AL450063.1	2.49162546344382	-0.657788017757165	1.47359246793439	-0.446383944048804	0.655319928764265	1
RF00410	0.373774834714345	0.842896770971158	4.01078522989302	0.210157543387991	0.833544715014557	1
SAMD13	179.612910212677	-0.105654565442729	0.310931389061829	-0.339800255488901	0.734006955497491	1
AL359273.1	3.56570793923026	-1.05020518448668	1.25429914180655	-0.837284463875245	0.402432689985472	1
UOX	3.94959665924358	-1.44517186480024	1.14253563495134	-1.26488121734757	0.205913911360456	1
DNASE2B	0.943046502407056	3.37513368150348	2.87071904350495	1.17571020721787	0.239710698362438	1
AL844170.1	2.65787967981325	-0.204373317567274	1.37091937999272	-0.149077561051299	0.881492431706183	1
RPF1	4013.2169600802	0.227962077042179	0.266209372206356	0.856326263620316	0.391817337932316	1
GNG5	1753.31067185636	0.447807226930631	0.27083864137092	1.65340966364304	0.0982475174538469	1
AL359762.3	27.3428598089354	-0.485451719916078	0.529061159709033	-0.917572025478229	0.358842969075025	1
SPATA1	83.6852456138294	-0.573136922364397	0.424159283963755	-1.35123040808738	0.176621636693473	1
CTBS	652.255306113668	0.108363287369928	0.264793582576449	0.40923683389737	0.682365865748079	1
AL359762.1	14.4402918111686	-0.203156429632418	0.737170012069212	-0.275589655447547	0.782863255853146	1
AL359762.2	0.484382310441935	-0.395861880200889	3.93238687504581	-0.100667073912019	0.919814749771258	1
LINC01555	0.09733861872339	0	4.08052381408439	0	1	1
AC114482.1	1.05753104935063	0.992682020054623	2.88532770158323	0.344044809714308	0.730812587437849	1
SSX2IP	2025.03894212125	-0.235927543051388	0.249224508282842	-0.94664663871515	0.343818869965414	1
LPAR3	0.106274610421428	0.815638870864155	4.08052381408439	0.199885825454292	0.841569876384994	1
MCOLN2	154.889515064308	-0.864490457841599	1.2337518020755	-0.700700462108583	0.483489967611775	1
WDR63	1.21788620737457	4.53981064159403	3.17170810324587	1.43134566417006	0.152331172687296	1
MCOLN3	0.569717693948895	-3.59775054903616	3.95093270414822	-0.910607904118122	0.362502004368746	1
AL603750.1	0.45275756011143	0	4.08052381408439	0	1	1
SYDE2	14.2520884141811	-1.10793850229069	4.08052381408439	-0.271518695336741	0.785992122784207	1
C1orf52	1241.65002891491	0.101508415048262	0.289724594433751	0.350361746977865	0.726067230717515	1
BCL10	1583.79054650433	0.0312142079329756	0.296303555246605	0.10534537092205	0.916101762447666	1
AL078459.1	9.99774984461252	-0.0171100230003389	0.761528973269295	-0.0224679869065053	0.982074648298433	1
DDAH1	1.10890293771521	-2.71649592694971	2.39148854503697	-1.13590170966415	0.255997702710764	1
AC092807.3	1.3105616159025	-4.03210813122001	2.26473552774688	-1.780388077027	0.0750124716694689	1
AC092807.2	0.55046154508115	-0.613488874563631	3.14161943105111	-0.195277909380123	0.84517538991576	1
CCN1	7.23792409588993	0.0727725374216332	0.994710003675702	0.0731595511784546	0.941679153578633	1
RF00136	0.662071904280082	-0.888968223293541	3.07175980394442	-0.289400304721751	0.7722750618348	1
AC092807.1	1.89523078943893	-0.312350652195068	1.54875863211492	-0.201678070241671	0.840168407725938	1
ZNHIT6	3359.8131255014	0.102278447347315	0.260720357117025	0.392291758412278	0.694842652452667	1
COL24A1	251.525292063862	-0.373891053520857	1.24104176231507	-0.30127193530006	0.763207139714069	1
AL136382.1	10.4942323118322	0.125215510068998	0.913649436543215	0.137049841066777	0.890991399280006	1
ODF2L	2511.57281063175	0.00262777912870213	0.240203437446128	0.0109398065100192	0.991271471391961	1
MIR7856	2.32702795942522	-1.6795353499872	1.82358637756389	-0.921006742894669	0.357046906623921	1
CLCA2	1.38036037381969	0.133226411493343	2.22003238628606	0.060011021603257	0.952146856542518	1
CLCA1	142.801625367805	-0.146150819408806	1.70756069863175	-0.0855904094805616	0.93179202260794	1
CLCA4	5.66287734647772	-0.860257514635534	1.10388432515611	-0.779300416747811	0.435802769247539	1
CDCA4P2	0.106274610421428	0.815638870864155	4.08052381408439	0.199885825454292	0.841569876384994	1
CLCA4-AS1	6.6828950776642	0.4099133163598	1.04099634243875	0.393770179249134	0.693750722843122	1
CLCA3P	2.63868860860635	0.843946876373245	1.56524748800693	0.539177914572389	0.589764097934137	1
AL049597.2	34.2907373479998	0.319471018013583	0.451097961629975	0.708207629356652	0.478816329017906	1
SH3GLB1	7792.27224871317	0.187501178292955	0.274043896695983	0.684201255906692	0.493848089319661	1
AL049597.1	1.19777114298167	1.22812924510977	2.82501328505588	0.434733971555634	0.66375553690879	1
AL355981.1	1.66843377014139	-0.149795248286493	1.76450657756353	-0.0848935618553115	0.932346010206338	1
SELENOF	16801.4978764648	0.116937140309523	0.2809019337507	0.416291688519683	0.677196573733895	1
HS2ST1	2792.35240985114	0.123269356118105	0.237718284434642	0.518552270437557	0.604073000477227	1
AL121989.1	62.4910476240199	-0.588718572695682	0.592187750158322	-0.994141760849135	0.320153856743898	1
AC093155.3	8.25427269695353	-0.472312188380769	0.827937017900334	-0.570468741183433	0.568359817508437	1
AC093155.2	8.62581545005514	-0.239290352225417	0.994137657037265	-0.240701426539411	0.809786533254187	1
AC093155.1	10.1289252815436	-0.382063366818182	0.750083465251518	-0.509361137150342	0.610499111622811	1
LINC01140	55.6156950272118	0.235999924904923	0.421739856319864	0.559586487661558	0.575761523632783	1
AC099062.1	1.23404145709332	-3.22634114154936	2.68814834624942	-1.20020948473727	0.230057992639694	1
LMO4	3222.50574372396	0.0808702047985471	0.295973968502436	0.273234180721139	0.784673206852416	1
LINC01364	6.47398614976755	-0.314784140852859	1.05173309816563	-0.299300403687863	0.76471084660022	1
PKN2-AS1	81.80130823071	0.111561178299536	0.371365477454172	0.30040804833105	0.763865925357506	1
AL445437.1	8.70233866860653	0.448518614061104	0.798975044136602	0.56136748870021	0.574547042521027	1
AL445438.1	3.32229921192064	1.32291089643484	1.21101106555347	1.09240198877145	0.274656449249662	1
RN7SL583P	0.537052502981069	1.72165271427381	3.15207272051661	0.546197016035733	0.584930517084196	1
AC093578.1	0.719557781288312	-0.882715927811338	3.28861768804776	-0.268415489893978	0.788379517635042	1
RPL36AP10	0.420890822505794	2.45014162433663	3.98665349706402	0.614586049713385	0.538828129550009	1
PKN2	6032.92712942914	0.0269651720244465	0.200812222160427	0.134280532003198	0.893180747024334	1
RNU6-125P	19.7988558895519	-0.763985885272014	0.583880356325646	-1.30846307294832	0.190716291611362	1
ELOCP19	36.3606009401406	-0.31296122229543	0.520819496066389	-0.600901511289694	0.547905586560682	1
GTF2B	4194.01111961605	0.177974721966708	0.300978087226022	0.591321194200616	0.554305231432861	1
AL445991.1	6.16197506149369	-1.13018343063323	0.982702171255933	-1.15007727029728	0.250112047174902	1
KYAT3	2285.15064449323	-0.248287322032692	0.285788203710716	-0.868780862222069	0.384967002710194	1
RBMXL1	1376.81543396023	0.195966246222873	0.251501105791073	0.779186419902527	0.435869908527678	1
GBP3	471.522306610066	0.0645360254756003	0.235927715886166	0.273541517719515	0.78443698225279	1
GBP1	1634.96337708013	-0.33012916825574	0.309436803719699	-1.06687105181834	0.286030068438467	1
PTGES3P1	74.6950629081861	0.359855627977445	0.360168779319553	0.999130542789688	0.317731457164308	1
GBP2	758.257121772118	0.410835776923146	0.445318385669799	0.92256639326762	0.356233215899159	1
AC104459.1	2.43557233574978	-0.530065616013911	1.37675394060526	-0.385011148601382	0.700229155667112	1
GBP7	17.4644052054518	0.0701867980659203	0.584434142855573	0.120093596385359	0.90440900502304	1
GBP4	19364.6606831043	0.0770080295175928	0.265831492302486	0.289687383727908	0.772055408997875	1
AC099063.4	39.2837771321798	0.138459201032277	0.432341428589776	0.32025429874696	0.748775564423054	1
AC099063.3	0.628880997760197	2.44288719798496	3.35911487318336	0.727241338927446	0.467078126376634	1
GBP5	281.842476373358	0.466176921476918	0.332873551717952	1.40046248514185	0.16137486984225	1
AC099063.2	0.417963764083284	-2.59611977254685	3.78821319318923	-0.685315118276439	0.493145093743246	1
BX119321.1	0.52895641577305	-1.29717467099116	3.94230789528272	-0.329039411798182	0.742125898804836	1
GBP6	43.3386871803875	0.245248497196796	0.453825161476952	0.540403040674622	0.588919111323822	1
CAPNS1P1	1.83179813821067	-1.32084785611632	1.92442887859881	-0.686358363671016	0.492487153368937	1
GBP1P1	22.1142390620945	-0.334199927715837	0.621483716403023	-0.537745268130426	0.590752922386334	1
AL596214.1	276.134633880074	-0.345723235242316	0.355415566706762	-0.972729580883994	0.330687719344182	1
LRRC8B	2084.05096827195	-0.358190260861923	0.230277951630685	-1.55546919852918	0.119834364791257	1
LRRC8C-DT	724.817918378714	-0.213112520917382	0.259522354655962	-0.821172115211027	0.411548237429358	1
AC093423.2	123.80765923682	0.127204656609905	0.492505362262293	0.258280754600515	0.796190238104626	1
LRRC8C	9339.52068604538	-0.0809790630498772	0.220573896553445	-0.367128950048974	0.71352283375705	1
AC093423.1	108.747219775546	0.0726725023191333	0.458093634328972	0.158641152972112	0.873951603963372	1
AC099568.1	10.3177280018025	0.289080708333119	0.903635213105304	0.319908635852852	0.749037591167259	1
AC099568.2	26.4574000602978	-0.165081982282639	0.513198135385747	-0.321672997035647	0.747700436671064	1
LRRC8D	1892.1341440727	-0.114850721677916	0.273651105170095	-0.419697635083651	0.674706352954101	1
AL391497.1	4.90484642515844	-1.09073806526445	1.04839064369328	-1.04039278853346	0.298157450734955	1
RN7SKP272	1.29241598710449	1.50838500498495	2.09677488838295	0.71938337937089	0.471904734699806	1
GEMIN8P4	26.3216697989069	0.155556162459763	0.52262615412136	0.297643279489684	0.765975438564535	1
ZNF326	5886.87897831764	0.182224899478346	0.218628152500357	0.833492381444558	0.404567092767543	1
AL161797.1	2.66941988102928	-0.578514197790242	1.43345990887362	-0.403578917142387	0.686522391681262	1
BARHL2	0.24578157484834	-2.40635443824678	4.00679850623377	-0.600567868462308	0.548127844501346	1
AC092805.1	0.31159193551167	-0.146149815713266	4.08052381408439	-0.0358164349412235	0.971428728286859	1
LINC02609	103.211045500349	0.140968754660715	0.317746733165537	0.443651310766663	0.65729470238623	1
AC091614.2	10.4808200435019	-0.458877469835061	0.688858293100689	-0.666142041739181	0.505320314473495	1
LINC01763	4.87251655372212	-0.488237323176604	0.983832985517601	-0.496260371794445	0.619710721478298	1
AC091614.1	1.80759964305178	-1.19593778516906	1.93219692090779	-0.61895232945883	0.53594776355329	1
PHKA1P1	37.9748038276007	-0.490612545579558	0.574267725410955	-0.854327213371547	0.392923712904344	1
ZNF644	8228.73386667731	-0.0669048108893292	0.242154686442702	-0.276289556366526	0.782325676664881	1
RPL5P6	0.594089387484019	-2.09204955802079	3.0539825940161	-0.685023405870059	0.493329151314128	1
HFM1	97.5815298217943	-1.08761031439992	0.368119171721406	-2.95450603486371	0.0031317002841264	1
FEN1P1	0.558946708935539	-2.70852964610837	3.46630239053317	-0.781388736743121	0.434573893580139	1
CDC7	3106.23935776028	-0.155607639115357	0.250651351075865	-0.620813087371944	0.534722611259999	1
WDR82P2	2.36284681392578	-0.295550585405325	1.46311579714977	-0.202000816327097	0.839916085999966	1
HSP90B3P	0.0951986819381382	0	4.08052381408439	0	1	1
TGFBR3	34.8140065065023	1.39010657561452	0.625981969159573	2.22068149579586	0.0263725416202059	1
RN7SL653P	0.09733861872339	0	4.08052381408439	0	1	1
EPHX4	8.48905273790163	-0.220526954672018	0.948804005522953	-0.232426247558335	0.816206964446914	1
SETSIP	6.31439761104916	0.338392566789817	0.970897634526641	0.348535782513055	0.72743784583113	1
BTBD8	564.949248126224	-0.0267962631252259	0.249947569811184	-0.107207536146355	0.91462433690929	1
GAPDHP46	9.45878368255168	-0.946638668456444	0.822383619781052	-1.15109134677132	0.249694657551104	1
PRKAR1AP1	11.4945796775052	-0.807853518578035	0.725134956033191	-1.11407333470359	0.265247727066314	1
AC104836.1	9.32317806456831	0.487272753908545	0.798382548810185	0.61032490581704	0.541646601744031	1
AL663109.1	0.0951986819381382	0	4.08052381408439	0	1	1
C1orf146	10.6675876581268	-1.37545543591244	0.720848928281348	-1.90810498836671	0.0563776481146615	1
GLMN	1315.47605402705	-0.288973966606986	0.218521771037265	-1.32240355382122	0.186033806100803	1
RPAP2	3010.7451251609	0.149164920191451	0.228637209067776	0.652408769332175	0.514137508710203	1
GFI1	1467.76730976088	0.213858884335069	0.412517790053198	0.518423421951063	0.604162876483676	1
EVI5	2160.11676717815	0.0989124952857911	0.21862075217271	0.452438729181804	0.65095295160534	1
AL354890.1	8.8228713189657	-1.04244868306363	0.982893053402925	-1.06059217679331	0.288875279404411	1
HMGB3P9	23.3164243937237	-0.0699770867026195	0.639374679599432	-0.109446133754405	0.912848644047585	1
RNU4-59P	2.99239008352648	0.059248854701657	1.3646880855736	0.0434156752213118	0.965370182463231	1
AC104332.1	37.3276820160193	-0.259748207518419	0.568382401026232	-0.456995514022664	0.647674269885869	1
AC104332.2	3.08289601170921	-0.410071104341798	1.45244227493163	-0.282332118404569	0.77768885997193	1
CCNJP2	15.061312215549	0.144509243544523	0.728296322545376	0.198420943606397	0.842715732567843	1
RPL5	198285.946932097	0.167711106331696	0.285333583444973	0.587772053702325	0.556685304422275	1
DIPK1A	588.085249758032	-0.126682561231378	0.36478600628834	-0.347279114460447	0.728381639798867	1
SNORA66	37.7661342036473	-0.79875282727158	0.497330194543418	-1.60608150487402	0.108256003021905	1
RF00432	5.30378221533294	-0.399083695766024	1.14331778333908	-0.34905754251499	0.727046110358512	1
AL449283.1	52.7345011699942	-0.854412468393697	0.550658646764456	-1.55161909000073	0.1207533926466	1
RNU6-970P	0.0947314907746355	-1.10793850229069	4.08052381408439	-0.271518695336739	0.785992122784208	1
MTF2	9068.39721439166	-0.0756255919796329	0.248551450277802	-0.304265341824026	0.760925747382006	1
TMED5	3272.81093327706	0.17320823337937	0.262898344092994	0.658841096838944	0.509997813820783	1
CCDC18	3545.53231742982	0.0335777300994183	0.227941218267511	0.14730872439232	0.882888346535223	1
AC126124.2	9.4072590003125	-0.263731437118869	0.868245664419001	-0.303752092209236	0.761316768001062	1
AC126124.1	10.6486698347025	-0.38502519534397	0.784546468762366	-0.490761491733375	0.62359514901462	1
CCDC18-AS1	611.512804649395	0.0427826372939257	0.413784851171551	0.103393435435819	0.917650721988462	1
AL139421.1	6.42415368289849	0.154656874285126	1.02231680619393	0.151280770645756	0.879754237498763	1
DR1	8526.61138590487	0.0430220115620876	0.274225853444308	0.156885322888875	0.875335227251483	1
AL137159.1	10.7773920276374	-0.551101702405457	0.749364455072742	-0.735425464438343	0.462080418205143	1
FNBP1L	4551.85941228243	0.150966131207975	0.236012121154778	0.639654143479226	0.522397474075505	1
RNA5SP53	8.88540787659485	-0.37022325880622	0.898376019250374	-0.412102784216283	0.68026408804603	1
BCAR3	926.59169035629	0.0239192449613064	0.269541532873024	0.0887404798301503	0.9292881611699	1
AL109613.1	104.972165038681	-0.183778125780662	0.370485029953608	-0.496047372828195	0.619860988164851	1
MIR760	10.5651053563381	-0.122802439310468	0.710714274124138	-0.172787354611396	0.862818577097218	1
AL049796.1	58.405849869596	0.254167656014582	0.388737221911009	0.653828966429069	0.513222002256957	1
DNTTIP2	5265.00490496771	0.236773092985876	0.27323433126335	0.866556892360893	0.386184841471663	1
GCLM	989.605725633809	0.137145241335556	0.322395976787227	0.42539377414771	0.67054964381566	1
CHCHD2P5	0.456547104384272	-0.146149986332582	3.78363253588073	-0.0386268975506	0.96918785714709	1
MTND4P11	0.917056786748746	-1.27749689380433	2.70844029812975	-0.471672532226931	0.637160545927386	1
MTCO3P21	0.339120988741351	-0.146149815713265	4.08052381408439	-0.0358164349412231	0.971428728286859	1
MTATP6P13	0.303540283601075	0.815638870864155	4.08052381408439	0.199885825454292	0.841569876384994	1
MTCO2P21	0.252141099891505	-0.146149815713266	4.08052381408439	-0.0358164349412235	0.971428728286859	1
AL117351.1	0.215253566941796	-1.10793850229069	4.08052381408439	-0.271518695336739	0.785992122784208	1
ABCA4	24.1719572864501	0.51198829351072	0.562233530407559	0.910632799042746	0.362488882792889	1
ARHGAP29	152.808901287532	-0.752359365143345	0.401772949849896	-1.87259835542544	0.0611238686122488	1
AC097059.1	0.09733861872339	0	4.08052381408439	0	1	1
GAPDHP29	0.163854383232226	-1.82982463926412	4.05493840040194	-0.451258307421573	0.651803390137752	1
AC118469.2	2.4538087121123	-1.13467570014922	1.56390488822852	-0.725540094343269	0.468120756979451	1
ABCD3	3828.62530546508	0.202068447169841	0.259045584101764	0.780049765644568	0.435361583180985	1
F3	95.2401894431136	0.91740301546738	0.406663803117665	2.25592493955489	0.0240753323377761	1
SLC44A3-AS1	5.87731080756406	0.0240529880551315	1.01373258071089	0.0237271530113634	0.981070247128829	1
KATNBL1P2	0.0951986819381382	0	4.08052381408439	0	1	1
SLC44A3	40.6213168727902	-0.913272474924669	0.562801883656908	-1.6227246237886	0.104648285123303	1
CNN3	1466.29977629915	0.855348497270859	0.411235262680146	2.07994930127414	0.0375301833113383	1
AC105942.1	54.071746214469	0.230805719728926	0.458945813815958	0.502904074469849	0.615031716348056	1
ALG14	594.183551154671	-0.23713773458885	0.281858617181138	-0.841335762448777	0.400159861289351	1
AC095033.1	15.869871337698	-1.11427812587382	0.740826083110569	-1.50410217900968	0.132555059342744	1
TMEM56	187.560661267475	-0.83681427370353	2.08455097568572	-0.401436224618232	0.688098983659752	1
TMEM56-RWDD3	18.3599741587935	-0.120120893883015	0.681249776502852	-0.176324305748248	0.860039167949466	1
AC092802.3	2.71654536066858	0	2.64018769454696	0	1	1
AC092802.1	8.99693212452068	0.182765511171508	0.873902888297847	0.209137094772041	0.834341217488864	1
RWDD3	286.463059652737	-0.100815055110633	0.266525036577044	-0.378257354000927	0.705239422544758	1
AC092802.2	22.9121781624869	-0.305060508445976	0.663691373648945	-0.459642117643879	0.645773122646891	1
AC092802.4	1.35827268033429	0	3.3795042757536	0	1	1
EEF1A1P11	1750.86541714396	0.732349504260002	0.370163957466002	1.97844627897698	0.0478783832907758	1
RPL7P9	11281.4746314214	0.205787889160495	0.310300981775735	0.663188005345163	0.507210152550598	1
PTBP2	2256.72359628631	-0.238481112374646	0.23097680456202	-1.03248944337444	0.301842890489036	1
DPYD	5175.06773259572	0.457649196096204	0.306980791655326	1.49080727047589	0.136012102398789	1
DPYD-AS1	22.8223343374314	-0.598863569699366	0.553432409802874	-1.08208980734011	0.279212624417062	1
DPYD-IT1	12.9503100002491	0.224693976374266	0.684457655081058	0.328280317571518	0.742699724617556	1
SEC63P1	64.6391649997972	0.085790864009955	0.363806693230797	0.235814419047892	0.813576678876293	1
RPL26P9	4.52767092722581	-0.0153017637164905	1.02028186705782	-0.0149975846974681	0.98803410729872	1
AC114878.1	8.11347855405555	-0.541064714288653	1.00988920443861	-0.535766410721686	0.592119999172509	1
DPYD-AS2	18.6049716431401	-1.02430674291566	0.637819007127713	-1.6059520513953	0.108284445543978	1
AC114878.2	20.9595082818115	-0.0201612212134373	0.651732624482529	-0.0309348043293754	0.975321533356517	1
AC095031.1	38.6815925412108	-0.509248180808467	0.471562066883672	-1.07991761121467	0.280178870112429	1
SNX7	8412.20513092787	0.130095186837813	0.253698626508642	0.512794210312296	0.608095280139224	1
PLPPR5	2.0658145290579	-1.54454741907979	1.84051617986031	-0.839192524347717	0.401361281652123	1
AL445433.2	0.358753332305105	2.32457129106872	3.99381974059801	0.582042115581474	0.560538313147035	1
AL445433.1	0.156942417953367	-0.146149815713266	4.08052381408439	-0.0358164349412234	0.971428728286859	1
LINC01708	0.0947314907746355	-1.10793850229069	4.08052381408439	-0.271518695336739	0.785992122784208	1
PALMD	1.57014534571947	-0.234240909140421	1.73060389922188	-0.135352121444856	0.892333477237713	1
HMGB3P10	0.645660227019288	-0.62167784260181	2.76869370928072	-0.224538323079195	0.822338450576	1
FRRS1	306.419751419316	-0.308060019573913	0.308702650217402	-0.997918285952401	0.318318984163046	1
AC096949.1	0.29201585617017	0	4.08052381408439	0	1	1
AGL	3889.38956448147	0.010576922561242	0.246404549912498	0.0429250294485146	0.9657612965208	1
AC118553.1	5.19839000832207	0.691926297421829	1.01991054213227	0.678418615004469	0.497506309605926	1
SLC35A3	1232.23110990242	-0.0998042262691172	0.243705339100873	-0.409528271466415	0.682152023749341	1
AC118553.2	101.091105777308	-0.261640351613435	0.384887375309968	-0.679784187264452	0.496641120496351	1
RNU6-750P	6.51298069977202	-0.655550630403689	1.00175840383709	-0.654399931053934	0.512854178817723	1
RNU6-1318P	7.57009412649749	-1.11857777615707	1.05807958252289	-1.05717735663128	0.290430651897157	1
MFSD14A	359.027302885733	0.242506950431852	0.299509608949098	0.809680034249137	0.41812409598235	1
AC093019.2	12.0921722008845	0.292856580897512	0.737016820416065	0.397353998965975	0.691106432562517	1
SASS6	2357.39329775337	0.0901286845283432	0.23956824763213	0.376212980723309	0.706758565892631	1
AC093019.1	20.371184997503	-0.758743542510528	0.686770710988633	-1.10479892396443	0.26924672689276	1
TRMT13	1388.23014033075	0.221654866077225	0.249043236871324	0.890025639169435	0.373452119156232	1
LRRC39	52.1689152341054	-0.794253769524822	0.449537533373527	-1.766824148285	0.0772576832116621	1
DBT	1695.93801977735	0.0807365871589022	0.27182096953901	0.29702118749641	0.766450333402172	1
RPL23AP90	5.33943195981826	-1.38299142515747	1.02866235176086	-1.34445615005748	0.178800927054514	1
BRI3P1	14.7840116524302	-0.768121302969248	0.693534004560511	-1.1075467070371	0.268057630125282	1
AL445928.2	14.909988760928	-0.163151465941585	0.599402377320937	-0.272190221651772	0.785475760092085	1
AL445928.1	9.49796221128116	0.202103982106448	0.750946351754577	0.26913238426984	0.787827810458299	1
RTCA-AS1	140.013927756848	0.147350717463095	0.361036195133266	0.408132811749538	0.683176171988595	1
RTCA	3504.92304232075	0.143984406308381	0.253572939020582	0.567822445346559	0.570155537339567	1
MIR553	12.6191232071101	-0.143650636005023	0.875164745349888	-0.164141250853965	0.869619948693073	1
AC104457.1	0.106274610421428	0.815638870864155	4.08052381408439	0.199885825454292	0.841569876384994	1
AC104457.2	0.0819271916161132	-1.10793850229069	4.08052381408439	-0.271518695336739	0.785992122784208	1
CDC14A	2311.85563350896	0.0197429423805759	0.233626102199012	0.0845065777956526	0.932653673226278	1
BCAS2P2	74.3388829571196	-0.546814260894631	0.412157720915703	-1.3267111912395	0.184604237522715	1
AL589990.1	12.0649559043941	0.259875796803349	0.707279312106327	0.367430225025839	0.71329812955303	1
GPR88	3.95699554105207	1.41422895982091	1.69485480912431	0.834424844067678	0.404041622178755	1
AC099670.3	0.422173136289701	0.310786900435153	3.95959102753172	0.0784896466009238	0.937438565631376	1
VCAM1	3.0183837340762	0	2.55149926161662	0	1	1
EXTL2	764.929987828451	0.0632450241693576	0.243970880683361	0.259231855835453	0.795456353569342	1
AC104506.1	10.8616818501629	-0.434285248945968	0.708665313955805	-0.612821370530704	0.53999445871665	1
SLC30A7	2930.64943328039	-0.0365516076849032	0.223549028924028	-0.163506000723113	0.870120048838387	1
HNRNPA1P68	54.7906718362176	-0.841563155908873	0.519790957335221	-1.61904154743911	0.105438324055065	1
DPH5	3374.48024835624	0.25827088208666	0.254588757926486	1.01446302731575	0.310361862939472	1
AC093157.2	18.730148650811	-0.526278294004248	0.637965903305771	-0.824931695059584	0.409410370763173	1
AC093157.1	608.979385513683	0.0884595439543865	0.25361248338667	0.348798066929209	0.727240914753959	1
AL109741.1	4.00119824256221	0.408008887851782	1.38115511719967	0.29541134284687	0.767679669412156	1
S1PR1	156.210011689969	1.01787187759458	0.54007174873063	1.88469750544619	0.0594706893566479	1
AL109741.2	0.23451246953351	0.622188228335733	4.04976992884244	0.153635450721413	0.877897183142021	1
PPIAP7	0.300048815864877	-2.09511046004887	4.03047057333788	-0.519817828198106	0.603190552125352	1
LINC01307	3.73355938851215	-0.47129359344228	1.33011760390794	-0.354324754486069	0.723095518176371	1
LINC01709	0.858473632876274	1.05400864933133	2.81811315846758	0.374012181222868	0.708395253509152	1
RPSAP19	975.362264451992	0.271639081313082	0.318256760599219	0.853521794169073	0.393370006937184	1
OLFM3	0.0775700515801434	0.815638870864156	4.08052381408439	0.199885825454293	0.841569876384994	1
AC114485.1	3.77921825881852	-0.9060363718701	1.82006044382601	-0.497805649775833	0.618621033406167	1
COL11A1	1136.42147587969	0	1.69665497909101	0	1	1
AC095032.1	4.29173400728817	0.32057061211523	1.10451334160375	0.290236975906296	0.771634950359207	1
RN7SKP285	9.63930375664811	0.122522992221222	0.847212355186127	0.144618986575455	0.885011705711542	1
RNPC3	2089.52526621202	-0.0726033596531282	0.282539081771176	-0.256967493480879	0.797203867077454	1
AMY2B	380.754916741081	0.121513672394255	0.327157510312612	0.371422536741228	0.710322842303337	1
AMY2A	11.0925353836943	1.26098855230203	0.724749046207109	1.73989680828319	0.0818771392389162	1
AMY1A	15.6283569502857	0.503353055707113	0.690293323494994	0.729187199955242	0.465887159916274	1
AMY1B	0.133326375325683	0	4.08052381408439	0	1	1
AMYP1	0.399802074735275	-0.224986363424879	3.9734632147613	-0.0566222338712136	0.954846122888086	1
AMY1C	11.6204976310364	0.822225494914982	0.757994118896672	1.08473862054735	0.278037437501483	1
AL591888.1	0.09733861872339	0	4.08052381408439	0	1	1
SEPT2P1	1.92493006204698	2.01774235900899	2.03058266989505	0.993676538721411	0.320380368293171	1
AL512844.1	5.44173971959896	0.577003209860693	0.953312280633118	0.605261488373454	0.545005265918982	1
PRMT6	1981.46546732796	0.171348302439274	0.242320601583183	0.707114051879133	0.479495604240212	1
NTNG1	296.985860612795	0.8684613641196	0.972237306181308	0.893260687075141	0.371717585607585	1
AC114491.1	11.8731678039562	1.06775275399248	1.08438610687566	0.984661042060831	0.324790594905997	1
VAV3	23035.9169808256	0.119258510865762	0.413423547717399	0.288465694622897	0.772990286643181	1
MIR7852	3.04083415986535	0.753892675491043	1.53779117588	0.490243855808073	0.623961350742498	1
VAV3-AS1	74.3277751084987	-1.03844447410066	0.478823203837082	-2.16874300530763	0.0301022004468666	1
AL390036.1	121.772901937924	-0.303123258790952	0.502805731024418	-0.602863571529639	0.546599451668225	1
SLC25A24	5430.13354481645	0.369024506374808	0.249567522907801	1.47865596482736	0.139232287020317	1
AL359258.3	5.11392462020632	0.1730166289472	1.07415617133252	0.161072136030804	0.872036585889845	1
NBPF4	636.619350614495	-0.141724803977278	0.368426219597036	-0.384676215857516	0.700477318734676	1
AL359258.1	499.746181572585	-0.107579593549427	0.256772507552359	-0.418968504747302	0.675239150237892	1
SLC25A24P1	577.586438958484	-0.196936314993257	0.248975402152924	-0.79098703442317	0.428951557538121	1
NBPF5P	158.087291654465	-0.482684728104347	0.495872301373368	-0.973405303678999	0.330351903996606	1
SLC25A24P2	35.9958477336338	-0.193064994161498	0.586438108665361	-0.329216316792378	0.741992190726563	1
AL390038.1	531.353577447943	-0.0940612671191571	0.252514620713078	-0.372498300706457	0.709521876957309	1
NBPF6	500.398231621604	-0.0491662252712602	0.394075263981389	-0.12476354078794	0.900710752039731	1
AL392088.2	0.107978706366852	-1.10793850229069	4.08052381408439	-0.271518695336739	0.785992122784208	1
FAM102B	3158.42475658208	0.150213948698886	0.282481405912399	0.531765792561472	0.594888217566154	1
HENMT1	3234.66017471931	0.0717517050550833	0.281009841389623	0.25533520356534	0.798464212303095	1
AL160171.1	33.8311471811177	-0.249485370633139	0.494227868101772	-0.504798265608456	0.613700534117358	1
PRPF38B	6380.99588508497	0.0818305897586748	0.282517722240825	0.28964763381789	0.772085821768054	1
FNDC7	10.5155327606456	0.32095071914873	0.742824027439149	0.432068305942112	0.66569176911128	1
AL591719.2	0.645645240015467	-2.0894182974417	3.39727120055832	-0.615028407828706	0.538535959952311	1
STXBP3	5664.93271937953	0.248405889710652	0.240934819570031	1.03100867759153	0.30253675051271	1
AL591719.1	29.0439655886634	-0.605217872424211	0.601448790360943	-1.00626667161639	0.314287308132332	1
AKNAD1	2.79198712339479	-2.41303467624157	1.56311742231351	-1.54373218658783	0.122653225501061	1
SPATA42	0.133326375325683	0	4.08052381408439	0	1	1
GPSM2	2859.2455096518	-0.0301070796387123	0.25028994565894	-0.120288809682104	0.904254368326351	1
CLCC1	2249.72043821218	0.0605606577663427	0.244663384263603	0.247526445154923	0.804500827846696	1
WDR47	1510.64725163393	0.0157108242764824	0.294073075418424	0.0534248987403152	0.957393367211944	1
BX679664.2	4.86794968482106	0.358298782519875	1.02178722409724	0.350658898516213	0.725844264082888	1
BX679664.3	4683.79175770588	0.341958912152105	0.300413762309325	1.13829309790409	0.254998115110534	1
BX679664.1	3.15187433638275	0.89562703423771	1.47644013321286	0.606612495888168	0.544108105504687	1
RANP5	0.278192614642244	-0.146149815713266	4.08052381408439	-0.0358164349412235	0.971428728286859	1
TAF13	901.296221837722	0.0559152519355801	0.32434139138288	0.172396288050615	0.863125990198684	1
AL356488.3	23.0444587380064	-0.46549622859757	0.647558990975991	-0.718847603205974	0.472234823453126	1
TMEM167B	2050.56498432389	0.0619780492472946	0.273243270360782	0.226823698770186	0.820560834988891	1
AL356488.2	0.106274610421428	0.815638870864155	4.08052381408439	0.199885825454292	0.841569876384994	1
AL356488.1	19.2858177390991	0.310326462493963	0.662425464998867	0.468470007406031	0.639448514460297	1
C1orf194	16.347964612779	-0.124453038031451	0.630830717550017	-0.19728436578801	0.843605013213024	1
KIAA1324	75.773977492533	0.477492633037095	0.477708059313727	0.999549041988235	0.317528794344505	1
SARS	9063.20967418318	0.303518328450915	0.274603947634911	1.10529484759792	0.269031849781354	1
CELSR2	2677.90868304087	-0.288808366593899	0.28567110570739	-1.01098207282371	0.312025010144541	1
PSRC1	1093.20506213541	0.186201624764061	0.291990264959216	0.637698057468009	0.523670250297176	1
SORT1	1026.18977871365	-1.41879373657025	1.12011580660195	-1.26664915199652	0.205280769026107	1
PSMA5	11884.4771594523	0.302405253777868	0.274024599390711	1.10356973224397	0.269779827008246	1
SYPL2	1.04902892504326	-0.842518113563867	2.51896912418165	-0.334469408725913	0.738025371289056	1
ATXN7L2	756.381004391963	0.22043885102524	0.238709194213312	0.923461920902194	0.355766535732197	1
CYB561D1	685.772898119649	-0.0597260312449027	0.242064007386088	-0.246736521839204	0.805112139872847	1
AMIGO1	192.037163259017	0.197688828803192	0.403984712837039	0.489347300829517	0.624595838748919	1
GPR61	24.3445879993766	0.504524489413984	0.577311062431477	0.873921395666774	0.38216106202071	1
GNAI3	10761.0537965507	0.136145504276879	0.236735747359263	0.575094829553853	0.565227164575404	1
RNU6V	7.90265940553304	-0.690110349904962	0.869328061348131	-0.793843406866168	0.427286599329652	1
AMPD2	3386.73427754614	0.177960369438056	0.249603050752239	0.712973534985767	0.475862133797538	1
RPL7P8	0.850482120667164	2.0288287254039	2.86949463106234	0.707033462771384	0.479545682926734	1
GSTM4	1383.48810977225	0.0713144138345954	0.232442986435436	0.306803895992809	0.758992642618145	1
GSTM2	1139.4426760756	0.320552855971252	0.288407947364148	1.1114563898148	0.266371951561563	1
GSTM1	3523.20733576322	0.287252912300949	0.300883475790787	0.954698198516837	0.339730341158115	1
AC000032.1	3.36166649673358	-1.42106972505845	1.32720487261694	-1.0707237099397	0.284293678611224	1
GSTM5	27.3130605008214	-0.951100211979985	0.890351883496518	-1.06822957260999	0.285416968130457	1
AL158847.1	0.561561748294249	0.656641378777142	3.12897877641385	0.209858048167947	0.833778465785024	1
GSTM3	788.117428269967	0.469761061961197	0.335674781121452	1.39945294785559	0.161677198669376	1
EPS8L3	0.498890705545881	-2.09425912373241	3.53239982177485	-0.5928714838062	0.553267163424986	1
AL450468.1	0.133326375325683	0	4.08052381408439	0	1	1
AL450468.2	0.90551512022286	0	3.94935059381994	0	1	1
CSF1	436.809804770124	1.02975736763586	0.54524118941638	1.88862724904937	0.0589417931038112	1
AHCYL1	10975.9028860125	0.203333297051554	0.271730239264693	0.748291016862083	0.45428464175341	1
STRIP1	5233.79387931067	0.226250245820768	0.205678591682889	1.10001845097032	0.271324082806242	1
AL160006.1	190.029880840929	-0.355606719540041	0.322277686552058	-1.10341712870214	0.269846061615894	1
ALX3	113.816129562346	-0.35705195635869	0.449927131824421	-0.793577295307511	0.427441554553976	1
LINC01397	23.6653993430372	-0.777566252665152	0.545371847419965	-1.4257542928621	0.153939278631186	1
UBL4B	16.6186815009092	-0.323879493667218	0.705111927101937	-0.459330612940257	0.645996767478928	1
SLC6A17	3.53974062105198	-1.26448799008571	1.48279564080113	-0.852772934645616	0.393785235798842	1
[truncated: 56,805 more rows]
